# Supplementary material for: Incorporating Uncertainty Into the Ranking of SPARROW Model Nutrient Yields From Mississippi/Atchafalaya River Basin Watersheds
Source: J Am Water Resour Assoc. 2009 Apr;45(2):534–49. doi: 10.1111/j.1752-1688.2009.00310.x (PMC3307625; doi:10.1111/j.1752-1688.2009.00310.x)
Supplement: Supplementary file 1 [file jawr0045-0534-SD1.xls]

## Sheet: TN_supple
Table S1. Ranking of HUC8 watersheds in the Mississippi/Atchafalaya River Basin on the basis of total nitrogen yields, with confidence intervals.
Supplementary Material to Robertson et al., 2009, Journal of the American Water Resources Association, Incorporating uncertainty into the ranking of SPARROW model nutrient yields from Mississippi/Atchafalaya River Basin watersheds.
The incremental nutrient yield (and delivered yield) was computed for each HUC8 watershed by summing the loads (or delivered loads) from each reach within the HUC8 watershed (estimated by previous application of the hybrid statistical/mechanistic watershed model SPARROW, Alexander, et al. 2008), and then dividing by the total area of the HUC8 watershed. Alexander, R.B., R.A. Smith, G.E. Schwarz, …
HUC8's are based on Seaber, P.R., F.P. Kapinos, and G.L. Knapp, 1987. Hydrologic Unit maps: U.S. Geol. Surv. Water-Supply Paper 2294, 63 p. Available online at: http://water.usgs.gov/GIS/huc.html
Definitions:
Yield: Load per unit area upstream of the site.
Incremental Yield: That part of the yield generated within a HUC8 watershed.
Delivered Incremental Load: That part of the load generated within an individual HUC8 watershed and delivered to a specified location after compensating for the loss of nutrients with transport to that location.
Delivered Incremental Yield: That part of the yield generated within a HUC8 watershed and delivered to a specified location after compensating for the loss of nutrients with transport to that location.
Ranking of eight-digit Hydrologic Unit Code (HUC8) watersheds based on delivered incremental yields of Total Phosphorus to the Gulf of Mexico. (Ranking from 1, the highest, to 818, the lowest)
[%, percent; CI, Confidence interval; kg, kilogram; km2, square kilometer]
[In (p<0.05), in the Top 150 category of sites with a probability of error less than 5 percent; Out (p<0.05), not in the Top category of sites with a probability of error less than 5 percent]
Rank based on Total Nitrogen Delivered Incremental Yield	Lower 90% CI for Rank	Upper 90% CI for Rank	HUC8	HUC8 NAME	STATES include in the HUC8	Area (km2)	Total Nitrogen Delivered Incremental Load (kg)	Total Nitrogen Incremental Yield (kg/km2)	Total Nitrogen Delivered Incremental Yield (kg/km2)	Lower 90% CI for Delivered Incremental Yield (kg/km2)	Upper 90% CI for Delivered Incremental Yield (kg/km2)	Probability of error when being placed in or out of the Top 150 Category	Fraction of Incremental Load Delivered to the Gulf	Percent of Delivered Incremental yield from urban areas based on SPARROW
1	1	42.5	7120003	Chicago	IL IN	1256	7.02801e+06	6904.18	5544.55	1937.6	9821.16	In (p<0.05)	0.810107	95.8515
2	2	95	8020201	New Madrid-St. Johns	KY MO	1340	4.05264e+06	3317.72	3024.36	1004.46	6855.91	In (p<0.05)	0.911578	1.90014
3	4	132.5	5120107	Wildcat	IN	1898	4.59293e+06	3218.8	2419.88	950.479	4533.05	In (p<0.05)	0.751796	6.56543
4	4.5	166	5120113	Lower Wabash	IL IN KY	3303	7.45224e+06	2473.45	2256.2	915.288	4889.09	In (p<0.10)	0.912168	2.00389
5**	1	202.5	10240011	Independence-Sugar	KS MO	2719	6.04885e+06	2594.77	2224.66	367.67	5147.22	In (p<0.10)	0.857363	11.6582
6	3	188	5120206	Upper East Fork White	IN	2246	4.91534e+06	2813.18	2188.49	743.579	4785.05	In (p<0.10)	0.777942	4.54063
7	3.5	149	7120004	Des Plaines	IL WI	4060	8.85457e+06	2912.29	2180.93	916.994	4596.19	In (p<0.05)	0.74887	75.4217
8	4	196.5	5120101	Upper Wabash	IN OH	4606	9.94229e+06	3058.07	2158.55	789.599	4550.22	In (p<0.10)	0.705855	3.62771
9	4	209.5	7120005	Upper Illinois	IL	2482	5.21778e+06	2634.18	2102.25	710.592	4487.08	In (p<0.10)	0.798067	2.59551
10	4	216	5120205	Flatrock-Haw	IN	1101	2.29926e+06	2853.67	2088.34	690.973	4586.51	In (p<0.25)	0.731806	3.24531
11	3	193.5	7130002	Vermilion	IL	3309	6.80315e+06	2834.55	2055.95	692.388	4959.18	In (p<0.10)	0.72532	2.0705
12	5.5	193	5120110	Sugar	IN	2047	4.17997e+06	2622.65	2042	738.684	4036.39	In (p<0.25)	0.778602	3.37618
13	4.5	211.5	5120102	Salamonie	IN	1173	2.38221e+06	2787.98	2030.87	766.755	4571.18	In (p<0.25)	0.728435	2.17616
14	3	189.5	7120007	Lower Fox	IL	2905	5.88034e+06	2543.48	2024.21	807.784	4916.9	In (p<0.25)	0.795843	16.3585
15	3.5	190.5	8010211	Horn Lake-Nonconnah	MS TN	714	1.42803e+06	2153.69	2000.05	736.187	4959.53	In (p<0.10)	0.928661	78.7912
16	4.5	175.5	5120109	Vermilion	IL IN	3718	7.25676e+06	2598.05	1951.79	714.903	4207.59	In (p<0.25)	0.751251	5.81359
17	6.5	205	5140202	Highland-Pigeon	IN KY	2707	5.26798e+06	2109.53	1946.06	648.768	3936.82	In (p<0.25)	0.922506	13.4211
18	4.5	194	5120105	Middle Wabash-Deer	IN	1828	3.50973e+06	2484.6	1919.99	728.826	4376.43	In (p<0.25)	0.772755	3.69213
19**	3	221.5	7140101	Cahokia-Joachim	IL MO	4402	8.37457e+06	2067.63	1902.45	407.676	3550.2	In (p<0.25)	0.920109	40.8139
20	6	199	5120103	Mississinewa	IN OH	2154	4.01557e+06	2719.77	1864.24	728.275	4050.4	In (p<0.25)	0.68544	5.71222
21	5.5	206	7120002	Iroquois	IL IN	5505	1.02268e+07	2585.62	1857.73	711.216	3980.01	In (p<0.25)	0.718486	1.30148
22	5	196.5	5120204	Driftwood	IN	2872	5.33138e+06	2670.22	1856.33	692.342	3743.56	In (p<0.25)	0.695197	8.39836
23	4	234	7130001	Lower Illinois-Senachwine Lake	IL	5258	9.59899e+06	2342.07	1825.6	670.756	4808.97	In (p<0.25)	0.779479	5.72599
24	6	189.5	8010206	Forked Deer	TN	151	273004	1865.86	1807.97	727.432	4338.71	In (p<0.25)	0.968975	1.91366
25	6.5	223.5	8010100	Lower Mississippi-Memphis	AR IL KY MS MO TN	4647	8.35296e+06	1847.53	1797.5	653.888	3635.16	In (p<0.25)	0.972919	3.72397
26	5	216	5120112	Embarras	IL IN	6297	1.13042e+07	2263.99	1795.18	623.124	3995.98	In (p<0.25)	0.792927	2.60667
27	4	203.5	5080001	Upper Great Miami	IN OH	5574	9.97887e+06	2786.64	1790.25	647.29	4100.35	In (p<0.25)	0.642441	12.556
28	7	207.5	7130006	Upper Sangamon	IL	3776	6.7555e+06	2465.47	1789.06	751.748	3899.49	In (p<0.25)	0.725647	5.22297
29	14.5	219	5060001	Upper Scioto	OH	8235	1.47104e+07	2656.84	1786.33	657.598	2949.13	In (p<0.25)	0.67235	20.349
30	8	241	5120201	Upper White	IN	7265	1.26861e+07	2411.36	1746.19	683.906	3702.86	In (p<0.25)	0.724154	27.5239
31	6	199	5080002	Lower Great Miami	IN OH	3461	6.00608e+06	2224.84	1735.36	711.743	3802.18	In (p<0.25)	0.779994	32.5961
32	7	216	7130007	South Fork Sangamon	IL	3057	5.21276e+06	2431.71	1705.19	706.716	3879.11	In (p<0.25)	0.701229	4.94264
33	4.5	209	7080103	Lower Wapsipinicon	IL IA	2611	4.42865e+06	2212.89	1696.15	640.24	4105.18	In (p<0.25)	0.766488	1.90554
34	5.5	232	7130008	Lower Sangamon	IL	2435	4.1209e+06	1996.47	1692.36	597.213	4125.02	In (p<0.25)	0.847678	6.96581
35	9.5	228.5	5120108	Middle Wabash-Little Vermilion	IL IN	5588	9.45349e+06	2084.89	1691.75	675.469	3285.42	In (p<0.25)	0.811434	5.06936
36	9	281	7130009	Salt	IL	4727	7.86409e+06	2270.85	1663.65	503.225	3314	In (p<0.25)	0.732612	4.96376
37	6	259	5090202	Little Miami	KY OH	4519	7.46951e+06	2268.44	1652.91	548.473	4041.58	In (p<0.25)	0.728655	22.5669
38	10	274	7080104	Flint-Henderson	IL IA	6010	9.92585e+06	2246.76	1651.55	552.265	3250.86	In (p<0.25)	0.735083	3.58116
39	9	227	7080101	Copperas-Duck	IL IA	2817	4.64358e+06	2088.79	1648.41	647.779	3735.67	In (p<0.25)	0.789172	16.6577
40	7.5	226.5	5120111	Middle Wabash-Busseron	IL IN	5383	8.8644e+06	1906.24	1646.74	633.086	3385.84	In (p<0.25)	0.863867	6.19194
41	5.5	242.5	8030207	Big Sunflower	AR MS	6956	1.14047e+07	1740.83	1639.54	572.592	3924.42	In (p<0.25)	0.941818	2.68411
42	10	248.5	5110005	Lower Green	KY	2133	3.48888e+06	1773.48	1635.67	568.584	3425.61	In (p<0.25)	0.922294	3.04204
43	8	251.5	5120104	Eel	IN	1927	3.10118e+06	2043.24	1609.33	575.434	3243.71	In (p<0.25)	0.787636	5.34701
44	8.5	237.5	7080206	Lower Cedar	IA	2705	4.33609e+06	2097.72	1602.99	557.379	3200.19	In (p<0.25)	0.764158	4.98011
45	6	255	7130004	Mackinaw	IL	3025	4.83468e+06	2045.08	1598.24	559.059	4025.43	In (p<0.25)	0.781507	3.46218
46	5	245	8030209	Deer-Steele	AR LA MS	1863	2.94674e+06	1681.16	1581.72	579.31	3796.78	In (p<0.25)	0.940847	1.82979
47	6	265.5	5140206	Lower Ohio	IL KY MO	2667	4.20562e+06	1703.16	1576.91	446.988	3861.67	In (p<0.25)	0.925874	6.021
48	7.5	238	7110009	Peruque-Piasa	IL MO	1666	2.5834e+06	1733.89	1550.66	574.941	3489.27	In (p<0.25)	0.894326	29.4192
49	10	284.5	7090007	Green	IL	2488	3.85493e+06	2069.64	1549.41	546.196	3217.35	In (p<0.25)	0.748637	2.38327
50	10	235	7100004	Middle Des Moines	IA	4382	6.76621e+06	2664.64	1544.09	595.72	2934.12	In (p<0.25)	0.579476	6.1381
51	10.5	293	5120202	Lower White	IN	4298	6.60037e+06	1780.12	1535.68	568.38	3133.23	Uncertain	0.862687	5.42802
52	7.5	242.5	7090005	Lower Rock	IL WI	5725	8.76278e+06	1981.04	1530.62	565.966	3926.7	In (p<0.25)	0.772634	10.9726
53	9	286	8020204	Little River Ditches	AR KY MO	6336	9.69782e+06	2005.7	1530.59	466.693	3816.01	In (p<0.25)	0.763121	2.96184
54	13	276	7080209	Lower Iowa	IA	4454	6.76939e+06	2060.72	1519.85	442.746	3125.43	In (p<0.25)	0.73753	4.36906
55	11	243.5	7130005	Spoon	IL	4843	7.2665e+06	2116.9	1500.41	614.129	3096.67	In (p<0.25)	0.70878	2.12682
56	9.5	293.5	5120106	Tippecanoe	IN	5191	7.74442e+06	2013.52	1491.89	465.084	3124.46	Uncertain	0.740937	3.67655
57	11	255.5	7140204	Lower Kaskaskia	IL	4098	5.98493e+06	1696.01	1460.45	557.826	3204.52	In (p<0.25)	0.861111	8.66653
58	7.5	278	8030202	Tallahatchie	MS	2747	4.00372e+06	1589.73	1457.49	499.534	3148.61	In (p<0.25)	0.916815	1.84086
59	13.5	278.5	5080003	Whitewater	IN OH	4193	6.03342e+06	1827.64	1438.93	537.435	2881.77	In (p<0.25)	0.787312	6.6072
60	11	297.5	5120114	Little Wabash	IL IN	6008	8.53334e+06	1736.99	1420.33	457.458	3012.25	Uncertain	0.817696	2.74567
61	11	292	7120001	Kankakee	IL IN MI	7969	1.12276e+07	1910.53	1408.91	498.087	3261.24	Uncertain	0.737446	7.15215
62	9	296	10200202	Lower Platte	NE	1457	2.05168e+06	2228.19	1408.16	461.986	2944.47	Uncertain	0.631974	3.22824
63	9	282.5	5060003	Paint	OH	2888	4.05785e+06	2171.93	1405.07	547.942	3200.44	In (p<0.25)	0.646924	4.15393
64	8.5	305.5	7090006	Kishwaukee	IL WI	3195	4.4731e+06	2157.85	1400.03	460.081	3565.95	Uncertain	0.648807	8.88686
65	10	276.5	7100005	Boone	IA	2384	3.30495e+06	2780.54	1386.3	515.196	2954.33	In (p<0.25)	0.498574	1.20913
66	14	314	7080205	Middle Cedar	IA	6226	8.59302e+06	2207.78	1380.18	466.442	2965.46	Uncertain	0.625144	7.27606
67	15	241	5140201	Lower Ohio-Little Pigeon	IN KY	3935	5.41892e+06	1501.29	1377.11	603.475	2808.45	In (p<0.25)	0.917283	7.97658
68	13	286.5	7140203	Shoal	IL	2227	3.04947e+06	1853.84	1369.32	514.413	2995.11	Uncertain	0.73864	3.49228
69	16.5	287	7140105	Upper Mississippi-Cape Girardeau	IL MO	4629	6.33625e+06	1454.46	1368.82	499.392	2934.93	In (p<0.25)	0.941115	4.20421
70	17	278.5	7130010	La Moine	IL	3598	4.85779e+06	1944.96	1350.14	507.672	2854.74	Uncertain	0.694172	2.14901
71	12	281.5	5090203	Middle Ohio-Laughery	IN KY OH	3544	4.77305e+06	1513.45	1346.8	486.287	2857.46	Uncertain	0.889887	45.0246
72	8	289	8010201	Bayou De Chien-Mayfield	KY TN	2486	3.33689e+06	1884.18	1342.27	453.708	3076.63	Uncertain	0.712391	3.01262
73	11.5	286.5	10300101	Lower Missouri-Crooked	KS MO	7160	9.53256e+06	1738.16	1331.36	486.52	2910.39	Uncertain	0.765963	25.723
74	10	285.5	10230006	Big Papillion-Mosquito	IA NE	2950	3.91803e+06	2245.87	1328.15	461.36	2929.11	Uncertain	0.591371	29.1396
75	12.5	299.5	5010009	Lower Allegheny	PA	1244	1.64895e+06	1613.62	1325.53	452.992	2799.89	Uncertain	0.821461	67.1935
76	11	265.5	7130012	Macoupin	IL	2454	3.2477e+06	1615.86	1323.43	529.163	3444.69	Uncertain	0.819025	2.69673
77	14	259.5	7140201	Upper Kaskaskia	IL	3756	4.96168e+06	2184.11	1321	528.232	3008.97	Uncertain	0.604822	3.16719
78	13.5	275.5	7140202	Middle Kaskaskia	IL	4813	6.31407e+06	1633.98	1311.88	492.023	3076.5	Uncertain	0.802873	3.49014
79	14.5	310.5	7080107	Skunk	IL IA	4311	5.60264e+06	1787.55	1299.61	482.671	2473.11	Uncertain	0.727039	2.2052
80	18.5	289	7130003	Lower Illinois-Lake Chautauqua	IL	3747	4.83888e+06	1556.34	1291.4	550.186	2820.53	Uncertain	0.829767	10.9028
81	11	281.5	6040006	Lower Tennessee	KY TN	1825	2.3495e+06	1461.58	1287.4	465.485	2965.65	Uncertain	0.880827	8.06437
82	13.5	316	7130011	Lower Illinois	IL	6117	7.84933e+06	1517.7	1283.2	395.565	3234.6	Uncertain	0.845489	2.61486
83	12.5	280.5	5120203	Eel	IN	3033	3.87772e+06	1702.7	1278.51	476.875	2781.44	Uncertain	0.750872	4.14604
84	25.5	274	5130206	Red	KY TN	3665	4.6715e+06	1552.27	1274.62	490.892	2278.53	Uncertain	0.821137	10.4438
85	14	355	5120207	Muscatatuck	IN	2944	3.74832e+06	1842.85	1273.21	364.214	2853.85	Uncertain	0.690891	4.83651
86	9.5	282	5140204	Saline	IL	2847	3.6247e+06	1519.18	1273.17	498.747	3193.49	Uncertain	0.838061	3.18178
87	11	341.5	8010202	Obion	KY TN	3333	4.21395e+06	1568.76	1264.31	416.219	3117.48	Uncertain	0.805933	3.42617
88	12.5	277.5	7080201	Upper Cedar	IA MN	4296	5.36519e+06	2236.72	1248.88	493.928	2609.65	Uncertain	0.558353	2.52177
89	12	301.5	7080105	South Skunk	IA	4841	6.02345e+06	2287.05	1244.26	453.929	2811.1	Uncertain	0.544044	3.84653
90	14	289.5	7100006	North Raccoon	IA	6599	8.15909e+06	2462.32	1236.41	464.771	2737.22	Uncertain	0.502133	4.96902
91	16	316.5	5130202	Lower Cumberland-Sycamore	TN	1572	1.92624e+06	1359.76	1225.34	419.161	2411.88	Uncertain	0.901147	67.8583
92	15.5	296	5120209	Patoka	IN	2255	2.75013e+06	1465.54	1219.57	455.052	2612.2	Uncertain	0.832163	5.44935
93	12	282.5	5090201	Ohio Brush-Whiteoak	KY OH	5534	6.73995e+06	1501.44	1217.92	321.03	2509.02	Uncertain	0.811165	6.06006
94	18.5	310	11140202	Middle Red-Coushatta	LA	1181	1.43353e+06	1280.23	1213.82	430.526	2190.3	Uncertain	0.948129	20.9336
95	17.5	316	7110001	Bear-Wyaconda	IL IA MO	4301	5.21424e+06	1632.13	1212.33	470.106	2739.71	Uncertain	0.74279	1.45335
96	15.5	317.5	10300200	Lower Missouri	MO	4217	5.11097e+06	1331.27	1211.99	389.599	2640.63	Uncertain	0.910404	25.3423
97	15	321.5	7080102	Upper Wapsipinicon	IA MN	4008	4.81354e+06	2196.15	1200.98	420.657	2581.96	Uncertain	0.546859	1.79537
98	16	285	5140102	Salt	KY	4041	4.85073e+06	1438.59	1200.38	478.759	2645.35	Uncertain	0.83441	36.5306
99	15	300	7080202	Shell Rock	IA MN	2838	3.40456e+06	2125.55	1199.63	435.498	2586.03	Uncertain	0.564387	1.72149
100	18	335.5	10240004	Nishnabotna	IA MO NE	443	531218	1872.01	1199.14	426.237	2706.81	Uncertain	0.640563	0.75953
101	18	324	8020401	Lower Arkansas	AR MS	2077	2.47828e+06	1247.77	1193.2	412.73	2264.28	Uncertain	0.956273	4.879
102	13	325.5	7110004	The Sny	IL MO	5205	6.17848e+06	1409.84	1187.03	408.105	2770.37	Uncertain	0.841958	5.26818
103	18.5	323.5	7080204	West Fork Cedar	IA	2144	2.53271e+06	2125.88	1181.3	374.97	2811.51	Uncertain	0.555677	1.06212
104	15	295.5	5140203	Lower Ohio-Bay	IL KY	3162	3.72141e+06	1260.66	1176.92	434.433	2868.18	Uncertain	0.933572	2.1387
105	15	268	10240005	Tarkio-Wolf	IA KS MO NE	4289	5.03531e+06	1836.19	1174	489.888	2651.94	Uncertain	0.639371	0.742247
106	19.5	353	8040305	Black	LA	758	886596	1186.72	1169.65	392.811	2468.32	Uncertain	0.985616	0.933985
107	27.5	285	7080208	Middle Iowa	IA	4324	4.96976e+06	1991.46	1149.34	455.641	2012.81	Uncertain	0.577135	3.1612
108	14	292.5	8020203	Lower St. Francis	AR MS MO TN	7572	8.69538e+06	1332.05	1148.36	458.014	2484.52	Uncertain	0.862102	4.32906
109	17	290	11010013	Upper White-Village	AR	1828	2.08747e+06	1321.99	1141.94	454.77	2488.71	Uncertain	0.863805	3.59031
110	13	296	7110008	Cuivre	MO	3181	3.6189e+06	1489.12	1137.66	441.645	2932.35	Uncertain	0.763981	4.04406
111	23	289.5	5140101	Silver-Little Kentucky	IN KY	3213	3.61332e+06	1258.02	1124.59	485.305	2562.85	Uncertain	0.893938	29.7577
112	21	356.5	8020304	Big	AR	2542	2.85068e+06	1214.01	1121.43	358.824	2277.17	Uncertain	0.923741	2.69133
113	18	335	7060006	Maquoketa	IA	4792	5.36157e+06	1911.4	1118.86	385.089	2422.5	Uncertain	0.585359	1.89957
114	17.5	295.5	8020302	Cache	AR MO	5258	5.87212e+06	1383.7	1116.8	422.907	2371.51	Uncertain	0.80711	2.24033
115	16	320.5	10240001	Keg-Weeping Water	IA MO NE	2406	2.67709e+06	1672.31	1112.67	454.054	2620.14	Uncertain	0.66535	3.0955
116	15	308.5	10230001	Blackbird-Soldier	IA NE SD	4355	4.8398e+06	1859.21	1111.32	409.901	2827.24	Uncertain	0.597738	4.0962
117	15.5	294	8020402	Bayou Meto	AR	2413	2.67717e+06	1270.45	1109.48	456.429	2419.3	Uncertain	0.873297	7.09876
118	23	361.5	8080101	Atchafalaya	LA	2884	3.19275e+06	1373	1107.06	407.751	2351.58	Uncertain	0.806304	5.72207
119	23.5	311.5	7080106	North Skunk	IA	2214	2.44e+06	2024.18	1102.08	437.214	2296.05	Uncertain	0.544455	1.48321
120	22.5	327	8010204	North Fork Forked Deer	TN	2484	2.69287e+06	1250.19	1084.09	403.789	2311.52	Uncertain	0.867133	9.75419
121	24	335	7110007	Salt	MO	2051	2.22212e+06	1376.3	1083.43	380.901	2512.35	Uncertain	0.787203	1.7951
122	26.5	344.5	7100009	Lower Des Moines	IL IA MO	5583	6.04638e+06	1385.4	1083	358.118	2311.95	Uncertain	0.781721	3.02758
123	22	373.5	5120115	Skillet	IL	2207	2.3841e+06	1303.19	1080.24	345.244	2361.85	Uncertain	0.82892	1.87648
124	28	304.5	5110006	Pond	KY	2121	2.28324e+06	1214.81	1076.49	424.173	2141.32	Uncertain	0.886137	5.05336
125	26.5	320	7090003	Pecatonica	IL WI	4833	5.16938e+06	1841.43	1069.6	387.413	2254.3	Uncertain	0.580853	3.64877
126	15	366	10300104	Blackwater	MO	3986	4.25239e+06	1487.03	1066.83	324.128	2683.19	Uncertain	0.717423	3.87581
127	18	344	7080207	Upper Iowa	IA	3852	4.0832e+06	2310.32	1060.02	376.464	2429.6	Uncertain	0.458819	1.12143
128	28	330	8020205	L'anguille	AR	2279	2.40571e+06	1169.99	1055.6	434.403	2145.11	Uncertain	0.90223	5.19049
129**	16.5	328.5	10200103	Middle Platte-Prairie	NE	2922	3.07078e+06	2529.94	1050.92	313.415	2181.92	Uncertain	0.415393	1.31063
130	22	358.5	8010203	South Fork Obion	TN	2944	3.08448e+06	1226.09	1047.72	319.754	2285.35	Uncertain	0.854517	5.92609
131	16	323	5040006	Licking	OH	2204	2.30872e+06	1605.62	1047.51	436.146	2535.31	Uncertain	0.652404	13.4777
132	23	299	7010206	Twin Cities	MN	2574	2.6908e+06	2385.24	1045.38	464.27	2302.13	Uncertain	0.438269	85.7209
133	25	341	10240010	Nodaway	IA MO	2598	2.70474e+06	1575.7	1041.09	329.414	2095.25	Uncertain	0.660714	0.761318
134	22.5	334	8020303	Lower White	AR MS	2944	3.06132e+06	1132.26	1039.85	355.741	2419.74	Uncertain	0.918389	1.31665
135	23.5	346	8010210	Wolf	MS TN	2096	2.1734e+06	1154.25	1036.93	365.944	2464.32	Uncertain	0.898358	53.482
136	20	373	7140108	Cache	IL	703	720358	1234.43	1024.69	300.725	2283.36	Uncertain	0.830092	2.90574
137	24	341	7060005	Apple-Plum	IL IA WI	3835	3.91424e+06	1521.51	1020.66	392.154	2195.12	Uncertain	0.670821	6.17682
138	23.5	346.5	7080203	Winnebago	IA MN	1579	1.59484e+06	2010.28	1010.03	358.976	2079.9	Uncertain	0.502431	5.11257
139	26	330	7100007	South Raccoon	IA	2926	2.95444e+06	1785.54	1009.72	401.771	2302.39	Uncertain	0.565497	1.81174
140	29.5	341.5	10240003	East Nishnabotna	IA	2964	2.96935e+06	1746.42	1001.8	381.713	2258.6	Uncertain	0.573634	2.19239
141	39.5	357	5110002	Barren	KY TN	5813	5.78335e+06	1253.22	994.899	368.243	1936.24	Uncertain	0.793874	8.57118
142	31.5	345.5	10240002	West Nishnabotna	IA	4205	4.18184e+06	1878.9	994.492	388.827	1814.53	Uncertain	0.529295	1.26191
143	21	381	8030204	Coldwater	MS	4647	4.59271e+06	1206.96	988.318	312.92	2272.42	Uncertain	0.818848	6.06193
144	21	339	5060002	Lower Scioto	OH	5542	5.45053e+06	1511.64	983.496	372.97	2266.36	Uncertain	0.650615	6.67685
145	28	348	7110003	South Fabius	MO	1639	1.61097e+06	1415.38	982.9	403.706	2062.4	Uncertain	0.694445	0.975056
146	21.5	360	7100003	East Fork Des Moines	IA MN	3231	3.17145e+06	2459.33	981.569	298.495	2289.25	Uncertain	0.39912	0.951925
147	37	359	8020100	Lower Mississippi-Helena	AR MS	2978	2.91368e+06	990.931	978.403	305.048	2018.48	Uncertain	0.987357	2.30719
148	31	368.5	10230007	Boyer	IA	2870	2.80483e+06	1833.24	977.293	342.043	2296.39	Uncertain	0.533096	1.78536
149	26.5	365	8050003	Tensas	LA MS	2652	2.58698e+06	1672.96	975.483	330.207	2096.17	Uncertain	0.583089	0.929036
150	27	351	10230005	Maple	IA	1959	1.88774e+06	1862.28	963.623	342.709	2188.04	Uncertain	0.517444	1.17761
151	17.5	355	10300102	Lower Missouri-Moreau	MO	8576	8.24877e+06	1196.79	961.844	342.639	2609.52	Uncertain	0.803687	8.54378
152	29.5	334.5	5020005	Lower Monongahela	PA WV	3986	3.832e+06	1233.13	961.366	380.822	2046.63	Uncertain	0.779617	50.7426
153	22	340	10300103	Lamine	MO	2842	2.72269e+06	1324.76	958.019	390.209	2325.09	Uncertain	0.723163	3.65269
154	30	349.5	7100008	Lake Red Rock	IA	6340	6.05267e+06	1483.31	954.68	363.561	2026.98	Uncertain	0.643615	7.26839
155	19	345	6030002	Wheeler Lake	AL TN	7325	6.9626e+06	1127.32	950.526	294.392	2135.35	Uncertain	0.843173	17.6365
156	35.5	348	5100205	Lower Kentucky	KY	8456	8.02299e+06	1177.91	948.792	298.915	1916.41	Uncertain	0.805491	17.0295
157	30.5	368	7140106	Big Muddy	IL	6071	5.68242e+06	1235.11	935.995	332.141	1992.16	Uncertain	0.757824	8.41172
158	36	379.5	7110006	South Fork Salt	MO	3033	2.82126e+06	1520.08	930.188	300.948	1758.83	Uncertain	0.611933	2.53986
159	29	373.5	5120208	Lower East Fork White	IN	4944	4.58791e+06	1113.46	927.976	317.324	2062.37	Uncertain	0.833414	8.06969
160	32.5	338	7100002	Upper Des Moines	IA MN	3115	2.88019e+06	2330.63	924.619	348.271	2182.95	Uncertain	0.396724	1.66392
161	36	369.5	10230002	Floyd	IA	2412	2.22191e+06	2059.91	921.188	382.449	1851.8	Uncertain	0.447197	4.82534
162	29.5	342	5130201	Lower Cumberland-Old Hickory Lake	TN	2756	2.5375e+06	1098.2	920.72	345.613	2004.14	Uncertain	0.838388	20.5383
163	41.5	388.5	5040003	Walhonding	OH	3191	2.92807e+06	1196.46	917.603	343.89	1826.44	Uncertain	0.76693	10.8458
164	29	353.5	6030001	Guntersville Lake	AL GA TN	5087	4.63766e+06	1106.34	911.67	344.661	1786.87	Uncertain	0.824042	8.1038
165	34.5	365	10280103	Lower Grand	IA MO	6146	5.49753e+06	1224.98	894.489	343.25	2016.33	Uncertain	0.730208	1.24392
166	37	360	5030103	Mahoning	OH PA	3021	2.66953e+06	1288.79	883.656	318.672	1797.16	Uncertain	0.685649	42.7551
167	41.5	385.5	5140103	Rolling Fork	KY	3765	3.31482e+06	1116.82	880.431	324.908	1666.97	Uncertain	0.788339	5.83233
168	44	351.5	7060004	Turkey	IA WI	4407	3.87929e+06	1922.7	880.257	327.743	1664.52	Uncertain	0.457822	1.24824
169	35	392	5110001	Upper Green	KY	8049	7.08503e+06	1138.38	880.237	268.01	1960.69	Uncertain	0.773239	5.60309
170	51.5	379	5110003	Middle Green	KY	2735	2.40357e+06	1049.21	878.819	306.09	1608.44	Uncertain	0.8376	5.09204
171	44.5	389.5	8030100	Lower Mississippi-Greenville	AR LA MS	2742	2.40868e+06	888.101	878.437	296.201	1848.42	Uncertain	0.989118	7.12535
172	55	369.5	5140104	Blue-Sinking	IN KY	4987	4.35357e+06	1019.37	872.983	326.732	1652.34	Uncertain	0.856397	8.0791
173	37	375	7110002	North Fabius	IA MO	2395	2.08561e+06	1320.6	870.819	300.831	1898.86	Uncertain	0.659412	1.08834
174	33	391	7060002	Upper Iowa	IA MN	2588	2.24701e+06	1815.76	868.242	284.128	1933.08	Uncertain	0.478169	1.83295
175	9.5	365	10170101	Lewis And Clark Lake	NE SD	8854	7.65315e+06	1653.59	864.372	140.959	2410.3	Uncertain	0.522724	1.09064
176	38.5	379.5	7090004	Sugar	IL WI	1979	1.70693e+06	1440.44	862.523	300.056	1884.7	Uncertain	0.598792	6.77869
177	32.5	385.5	11110207	Lower Arkansas-Maumelle	AR	2987	2.56426e+06	949.422	858.472	304.056	1853.54	Uncertain	0.904205	37.5826
178	32.5	372.5	10240009	West Nodaway	IA	2075	1.7803e+06	1621.34	857.975	304.635	2202.05	Uncertain	0.529176	1.42952
179	37.5	364.5	7120006	Upper Fox	IL WI	3652	3.12845e+06	1416.07	856.64	303.644	2048.62	Uncertain	0.60494	47.1491
180	31.5	392.5	8050002	Bayou Macon	AR LA MS	2693	2.30559e+06	2271.96	856.14	280.725	2031.65	Uncertain	0.376828	1.96214
181	32.5	374.5	5100102	South Fork Licking	KY	2391	2.03709e+06	1181.41	851.984	326.079	1898.38	Uncertain	0.721157	7.40393
182	44.5	384	8030206	Upper Yazoo	MS	4218	3.58311e+06	888.051	849.481	295.89	1768.02	Uncertain	0.956568	5.16124
183	40	368	6010201	Watts Bar Lake	NC TN	3379	2.85433e+06	1060.62	844.726	336.512	1889.17	Uncertain	0.796449	34.4585
184	39	408	10240012	Platte	IA MO	4160	3.51259e+06	1292.65	844.373	267.294	1824.75	Uncertain	0.653213	3.5687
185	27.5	380.5	10240013	One Hundred And Two	IA MO	1971	1.66308e+06	1596.59	843.776	318.059	2180.24	Uncertain	0.528487	4.89665
186	42.5	386	10270104	Lower Kansas	KS MO	4281	3.60735e+06	1153.09	842.643	317.898	1838.16	Uncertain	0.730772	30.0321
187	26	403.5	10230004	Monona-Harrison Ditch	IA	2292	1.92895e+06	1844.99	841.602	265.594	1944.51	Uncertain	0.456154	1.25829
188	38	392.5	11070205	Middle Neosho	KS OK	3683	3.09176e+06	1349.44	839.468	329.506	1872.81	Uncertain	0.622088	1.97102
189	40	387	5030101	Upper Ohio	OH PA WV	4870	4.08662e+06	1041.1	839.141	302.119	1745.29	Uncertain	0.80601	48.9158
190	50	400.5	5130203	Stones	TN	2440	2.04728e+06	1045.53	839.048	244.915	1609.8	Uncertain	0.802513	33.1006
191	42.5	409.5	6030003	Upper Elk	TN	3408	2.85646e+06	1158	838.164	233.934	1769.4	Uncertain	0.723802	6.39195
192	43	405.5	8050001	Boeuf	AR LA	6699	5.59448e+06	1448.48	835.122	297.73	1732.19	Uncertain	0.57655	2.69623
193	34.5	354	11010009	Lower Black	AR MO	2129	1.77729e+06	938.923	834.799	322.386	1890.84	Uncertain	0.889102	3.1656
194	46	395	5140205	Tradewater	KY	2343	1.95488e+06	949.336	834.351	269.666	1739.3	Uncertain	0.878878	5.74061
195	35	378	7110005	North Fork Salt	MO	2307	1.92357e+06	1330	833.797	302.283	1896.89	Uncertain	0.626913	1.69197
196	45	388	5130205	Lower Cumberland	KY TN	6089	5.07576e+06	905.457	833.595	303.76	1814.43	Uncertain	0.920634	7.79282
197	38.5	365.5	10220003	Lower Elkhorn	NE	5608	4.64803e+06	1838.33	828.822	334.941	1923.87	Uncertain	0.450856	2.10409
198	57	367.5	7060003	Grant-Little Maquoketa	IA WI	2865	2.35259e+06	1358.37	821.147	288.812	1528.14	Uncertain	0.60451	3.87435
199	41.5	364	5040002	Mohican	OH	2054	1.68041e+06	1299.6	818.115	331.427	1684.71	Uncertain	0.629514	18.6706
200	36.5	404	7140107	Whitewater	MO	3200	2.6062e+06	909.327	814.437	293.221	1881.24	Uncertain	0.895648	4.84011
201	39	364.5	10280202	Lower Chariton	MO	2709	2.20531e+06	1089.51	814.067	365.205	1744.89	Uncertain	0.747186	1.14453
202	45.5	372.5	11110203	Lake Conway-Point Remove	AR	3145	2.53401e+06	951.149	805.728	317.322	1700.15	Uncertain	0.84711	10.7611
203	39	399	5090103	Little Scioto-Tygarts	KY OH	2637	2.12026e+06	951.837	804.042	251.061	1694.89	Uncertain	0.844727	20.7675
204	41.5	415.5	6040002	Upper Duck	TN	3103	2.47987e+06	1086.6	799.185	270.434	1680.77	Uncertain	0.735489	9.13311
205	55.5	389.5	8020301	Lower White-Bayou Des Arc	AR	2951	2.35217e+06	979.852	797.077	295.909	1616.68	Out (p<0.25)	0.813466	5.29628
206	55.5	392.5	5030104	Beaver	PA	627	498483	953.808	795.028	302.054	1442.35	Uncertain	0.83353	39.0419
207	33	421.5	6020001	Middle Tennessee-Chickamauga	AL GA TN	5006	3.97364e+06	963.405	793.775	206.12	2065.78	Uncertain	0.823927	29.8588
208	48.5	384	10230003	Little Sioux	IA MN	6864	5.43779e+06	1911.18	792.219	278.802	1528.77	Uncertain	0.414519	1.32713
209	47.5	376	8010205	South Fork Forked Deer	TN	2721	2.13926e+06	907.594	786.203	302.179	1790.52	Uncertain	0.866249	11.6194
210	46	364	5020003	Upper Monongahela	PA WV	1228	962239	1080.79	783.582	309.055	1667.78	Uncertain	0.725011	25.9901
211	42	375.5	6030005	Pickwick Lake	AL MS TN	5913	4.62057e+06	936.175	781.426	282.945	1807.05	Uncertain	0.834701	10.7366
212	49	376	5110004	Roug	KY	2763	2.13598e+06	972.345	773.066	287.115	1816.86	Uncertain	0.795053	4.80072
213	38.5	393	8030208	Lower Yazoo	LA MS	712	548633	777.35	770.552	297.786	1870.5	Uncertain	0.991255	9.81736
214	48.5	402.5	8070100	Lower Mississippi-Baton Rouge	LA	2292	1.76504e+06	1500.34	770.085	241.969	1604.83	Uncertain	0.513275	10.7571
215	40.5	398	5040004	Muskingum	OH	4007	3.06469e+06	978.482	764.834	246.059	1697.39	Uncertain	0.781654	11.1806
216	47.5	364.5	8010209	Loosahatchie	TN	1887	1.43472e+06	911.871	760.318	327.097	1708.24	Uncertain	0.8338	28.9755
217	52	448	10200203	Salt	NE	4299	3.24606e+06	1413.51	755.074	275.416	1608.75	Out (p<0.25)	0.534185	16.6736
218	40.5	396	10200201	Lower Platte-Shell	NE	2183	1.64732e+06	1741.52	754.611	261.484	1467.63	Uncertain	0.433306	2.50553
219	40.5	407.5	5130107	Collins	TN	2021	1.5165e+06	1061.66	750.373	272.478	1525.19	Out (p<0.25)	0.706795	7.10933
220	55.5	409.5	6040001	Lower Tennessee-Beech	MS TN	5463	4.05952e+06	852.802	743.093	216.54	1272.65	Uncertain	0.871355	4.91428
221	62.5	435.5	8010208	Lower Hatchie. Mississippi	MS TN	3815	2.83067e+06	819.383	741.984	238.84	1434.68	Out (p<0.25)	0.90554	7.97056
222	47.5	419	10280203	Little Chariton	MO	1740	1.29103e+06	990.503	741.974	260.185	1524.63	Out (p<0.25)	0.749088	4.08745
223	62.5	403	11070207	Spring	KS MO OK	6601	4.86532e+06	1148.72	737.058	287.808	1397.4	Out (p<0.25)	0.641634	9.95571
224	39.5	452	6030004	Lower Elk	AL TN	2464	1.81547e+06	913.366	736.798	283.467	1616.43	Out (p<0.25)	0.806685	6.77255
225	67	430	10240008	Big Nemaha	KS NE	3143	2.29826e+06	1221.16	731.232	287.775	1645.45	Out (p<0.25)	0.5988	1.80092
226	57	401	10280101	Upper Grand	IA MO	8457	6.17029e+06	1144.25	729.608	243.36	1438.65	Out (p<0.25)	0.637627	1.97856
227	59	443.5	5130103	Upper Cumberland-Lake Cumberland	KY TN	4812	3.51011e+06	984.845	729.45	280.279	1393.67	Out (p<0.25)	0.740675	6.20099
228	64.5	388	5040001	Tuscarawas	OH	6344	4.62596e+06	1082.1	729.187	270.215	1375.25	Out (p<0.25)	0.673863	25.1902
229	63.5	436.5	5030105	Connoquenessing	PA	2098	1.51745e+06	923.046	723.283	258.636	1609.14	Out (p<0.25)	0.783583	30.2949
230	80.5	398	8060100	Lower Mississippi-Natchez	LA MS	3222	2.32953e+06	725.704	723.007	267.147	1860.23	Out (p<0.25)	0.996284	7.57192
231	69.5	422	10220004	Logan	NE	2730	1.96262e+06	1889.27	718.91	254.699	1502.27	Out (p<0.25)	0.380523	1.11477
232	45.5	389.5	5020006	Youghiogheny	MD PA WV	4340	3.11882e+06	1000.5	718.623	277.748	1661.52	Uncertain	0.718261	17.5643
233	51.5	410	10280102	Thompson	IA MO	5926	4.23417e+06	1172.75	714.506	236.911	1583.07	Out (p<0.25)	0.609258	1.45153
234	49	416	5010004	French	NY PA	3158	2.23948e+06	956.324	709.146	283.698	1333.53	Out (p<0.25)	0.741533	11.8572
235	49.5	392.5	5030202	Upper Ohio-Shade	OH WV	3698	2.6115e+06	870.498	706.194	209.769	1611.85	Out (p<0.25)	0.811253	12.2394
236	47	387.5	10240006	Little Nemaha	NE	2311	1.61402e+06	1096.48	698.406	184.024	1568.18	Out (p<0.25)	0.636953	1.86222
237	72.5	439	5030102	Shenango	OH PA	2789	1.94079e+06	980.311	695.873	215.534	1604.28	Out (p<0.25)	0.709849	23.6138
238	48	433	6010207	Lower Clinch	TN	1745	1.21302e+06	892.308	695.141	264.85	1458	Out (p<0.25)	0.779038	36.5021
239	47	437.5	5030106	Upper Ohio-Wheeling	OH PA WV	3754	2.60556e+06	913.778	694.076	163.98	1670.68	Out (p<0.25)	0.759567	16.8786
240	66.5	384.5	10290111	Lower Osage	MO	2777	1.92539e+06	876.041	693.336	269.097	1552.46	Out (p<0.25)	0.791442	3.66586
241	47	397	7090001	Upper Rock	IL WI	7764	5.36854e+06	1270.35	691.465	212.57	1711.49	Out (p<0.25)	0.544311	20.9291
242	61.5	423.5	6020002	Hiwassee	GA NC TN	5397	3.71501e+06	905.232	688.348	256.535	1419.83	Out (p<0.25)	0.76041	12.0299
243	43.5	411.5	5010007	Conemaugh	PA	3114	2.1353e+06	963.728	685.711	283.6	1471.92	Out (p<0.25)	0.711519	21.8855
244	51	427.5	5010006	Middle Allegheny-Redbank	PA	4859	3.29844e+06	892.896	678.83	253.002	1315.96	Out (p<0.25)	0.760257	11.0506
245	76	414	5010008	Kiskiminetas	PA	1513	1.01962e+06	922.567	673.908	219.431	1358.23	Out (p<0.25)	0.730471	23.3204
246	75.5	436	7020007	Middle Minnesota	MN	3802	2.55103e+06	2112.76	670.971	238.778	1587.14	Out (p<0.25)	0.31758	4.02441
247	74	393.5	5010002	Conewango	NY PA	2404	1.60973e+06	993.842	669.604	224.521	1584.09	Out (p<0.25)	0.673753	13.2796
248	80	427	7020011	Le Sueur	MN	2902	1.94192e+06	2244.29	669.167	229.031	1632.76	Out (p<0.25)	0.298164	1.29715
249	58.5	402	7090002	Crawfish	WI	1840	1.20908e+06	1380.44	657.11	234.932	1367.85	Out (p<0.25)	0.476015	6.69465
250	78.5	426	10290108	South Grand	KS MO	5287	3.46829e+06	1064.52	656.004	251.168	1173.3	Out (p<0.25)	0.616242	5.29294
251	67	418	5100101	Licking	KY	7151	4.67112e+06	835.087	653.211	247.728	1329.88	Out (p<0.25)	0.782208	14.2489
252	54.5	382	10240007	South Fork Big Nemaha	KS NE	1900	1.23675e+06	1049.2	650.923	244.799	1401.6	Out (p<0.25)	0.620401	1.18916
253	77	442.5	11140106	Pecan-Waterhole	AR OK TX	3761	2.44579e+06	779.887	650.304	201.156	1323.4	Out (p<0.25)	0.833844	2.90009
254	77	475.5	5130204	Harpeth	TN	2214	1.43839e+06	834.268	649.679	271.48	1357.39	Out (p<0.25)	0.778742	29.2639
255	79.5	440	6010202	Upper Little Tennessee	GA NC TN	2131	1.37577e+06	926.573	645.599	207.82	1452.33	Out (p<0.25)	0.69676	5.40589
256	89.5	465.5	6020004	Sequatchie	TN	1638	1.05397e+06	829.615	643.451	235.3	1349.45	Out (p<0.25)	0.775602	7.03294
257	93.5	474.5	6010204	Lower Little Tennessee	NC TN	2664	1.70827e+06	852.682	641.243	221.579	1248.33	Out (p<0.25)	0.75203	6.99076
258	62	426.5	7060001	Coon-Yellow	IA MN WI	3645	2.30759e+06	1069.85	633.084	223.028	1285.08	Out (p<0.25)	0.591749	3.7208
259	64.5	424	5020004	Cheat	MD PA WV	3535	2.23511e+06	892.961	632.279	226.028	1332.11	Out (p<0.25)	0.70807	4.11024
260	59.5	395	10170204	Rock	IA MN	4415	2.77556e+06	1817.2	628.665	219.051	1455.21	Out (p<0.25)	0.345952	1.46431
261	58.5	410.5	6010104	Holston	TN VA	2678	1.66989e+06	840.423	623.557	256.199	1404.26	Out (p<0.25)	0.741956	24.2465
262	73	389.5	10170203	Lower Big Sioux	IA MN NE SD	8423	5.24871e+06	1525.89	623.14	204.659	1283.91	Out (p<0.25)	0.408377	5.68442
263	69	419	5020001	Tygart Valley	WV	3491	2.1677e+06	909.987	620.94	229.337	1442.04	Out (p<0.25)	0.682361	7.50333
264	54.5	420	7020012	Lower Minnesota	MN	5029	3.12067e+06	1991.34	620.536	209.52	1530.53	Out (p<0.25)	0.311617	25.8678
265	75	439.5	5020002	West Fork	WV	2374	1.4688e+06	958.576	618.702	216.548	1643.85	Out (p<0.25)	0.645438	14.2866
266	78	435	11030013	Middle Arkansas-Slate	KS	2564	1.57696e+06	1090.64	615.039	288.711	1604.91	Out (p<0.25)	0.563925	41.0911
267	66.5	424.5	7020009	Blue Earth	IA MN	4317	2.655e+06	2422.61	615.01	232.35	1297.59	Out (p<0.25)	0.253863	1.28704
268	51.5	413	7040008	Root	IA MN WI	4269	2.61815e+06	1553.34	613.293	211.464	1451.55	Out (p<0.25)	0.394822	1.97961
269	63	428.5	6010203	Tuckasegee	NC TN	1875	1.14866e+06	893.446	612.617	203.928	1166.54	Out (p<0.25)	0.685679	7.48448
270	81.5	430	11110101	Polecat-Snake	OK	3418	2.09151e+06	788.078	611.912	216.51	1445.99	Out (p<0.25)	0.776461	46.7528
271	93	444	7040002	Cannon	MN	3855	2.33117e+06	1885.08	604.712	202.44	1284.78	Out (p<0.25)	0.320789	5.20109
272	81	430.5	10290102	Lower Marais Des Cygnes	KS MO	4104	2.47204e+06	1047.54	602.348	174.565	1384.62	Out (p<0.25)	0.575014	3.4983
273	55.5	424	5130108	Caney	TN	4605	2.75618e+06	820.596	598.519	213.021	1309.5	Out (p<0.25)	0.729371	8.18687
274	84.5	425.5	10270102	Middle Kansas	KS	5679	3.39517e+06	859.286	597.846	208.769	1432.19	Out (p<0.25)	0.695747	12.9195
275	86	437	11110202	Dardanelle Reservoir	AR	4691	2.7784e+06	677.202	592.282	200.031	1324.75	Out (p<0.25)	0.874602	5.43249
276	56.5	401.5	7140103	Bourbeuse	MO	2086	1.23033e+06	781.386	589.802	181.74	1241.41	Out (p<0.25)	0.754816	9.25456
277	123	485	8010207	Upper Hatchie	MS TN	2898	1.7055e+06	745.003	588.511	178.382	1214.5	Out (p<0.10)	0.789944	8.92754
278	91	439.5	11070105	Lower Verdigris	OK	2133	1.25431e+06	746.042	588.05	202.357	1138.22	Out (p<0.25)	0.788227	19.74
279	87	448.5	11110103	Illinois	AR OK	4231	2.47138e+06	895.868	584.112	192.612	1337.72	Out (p<0.25)	0.652007	17.6435
280	91	434	8040301	Lower Red	LA	2467	1.44012e+06	843.816	583.752	205.634	1127.95	Out (p<0.25)	0.6918	11.3238
281	72.5	410	5130106	Upper Cumberland-Cordell Hull	TN	2232	1.30293e+06	730.838	583.752	206.682	1363.92	Out (p<0.25)	0.798743	9.82569
282	98	431	11010007	Upper Black	AR MO	4981	2.87525e+06	743.661	577.244	140.326	1370.18	Out (p<0.25)	0.77622	4.52009
283	81	453.5	11140109	Lower Little	AR OK	5017	2.86113e+06	696.39	570.286	223.146	1168.5	Out (p<0.25)	0.818917	3.69902
284	83.5	480.5	10290103	Little Osage	KS MO	1386	784477	912.372	566.001	206.69	1129.57	Out (p<0.25)	0.620362	1.04836
285	76	438.5	10270103	Delaware	KS	2963	1.66964e+06	1030.18	563.497	221.709	1180.54	Out (p<0.25)	0.546987	2.67546
286	71	436	10210009	Loup	NE	3771	2.11837e+06	1120.18	561.752	159.132	1233.13	Out (p<0.25)	0.501485	1.2164
287	102.5	449	6010107	Lower French Broad	NC TN	2089	1.16717e+06	750.853	558.721	220.348	1279.44	Out (p<0.25)	0.744116	19.9503
288	81.5	465	10290203	Lower Gasconade	MO	2848	1.56638e+06	653.65	549.994	206.41	1310.35	Out (p<0.25)	0.841419	5.52877
289	126.5	481	11110201	Frog-Mulberry	AR	3470	1.90746e+06	639.732	549.7	197.328	918.675	Out (p<0.10)	0.859265	9.8582
290	95.5	442.5	8060202	Lower Big Black	MS	4876	2.66831e+06	598.191	547.233	206.904	1159.9	Out (p<0.25)	0.914813	12.7344
291	94	449.5	11070204	Upper Neosho	KS	3779	2.06489e+06	964.684	546.411	193.885	1186.62	Out (p<0.25)	0.566415	2.92959
292	95.5	417	5030201	Little Muskingum-Middle Island	OH WV	4804	2.61748e+06	745.987	544.855	202.76	1135.84	Out (p<0.25)	0.730381	7.60756
293	112	462.5	7040004	Zumbro	MN	3714	2.00749e+06	1739.76	540.519	153.267	1084.73	Out (p<0.10)	0.310685	7.27117
294	96.5	478.5	5030204	Hocking	OH	3099	1.67215e+06	776.066	539.577	146.901	1215.09	Out (p<0.10)	0.695271	19.7708
295	116.5	472.5	11140101	Bois D'arc-Island	OK TX	5252	2.81598e+06	707.567	536.173	167.754	1234.69	Out (p<0.25)	0.75777	11.1006
296	113	442.5	6010206	Powell	KY TN VA	2519	1.34694e+06	847.113	534.714	164.157	973.647	Out (p<0.25)	0.631219	9.30323
297	80.5	455.5	11140207	Lower Red-Lake Iatt	LA	3703	1.97914e+06	589.467	534.469	170.58	1115.04	Out (p<0.25)	0.906699	7.28361
298	88.5	459.5	5090101	Raccoon-Symmes	KY OH WV	3735	1.99564e+06	666.152	534.309	210.539	994.034	Out (p<0.25)	0.802082	18.0834
299	97.5	448.5	6040005	Kentucky Lake	KY TN	4568	2.43456e+06	609.54	532.959	160.305	1251.54	Out (p<0.25)	0.874362	8.03442
300	113	430	8040207	Lower Ouachita	LA	2021	1.07364e+06	689.331	531.24	197.704	1156.95	Out (p<0.10)	0.770661	24.9434
301	81	416	7040001	Rush-Vermillion	MN WI	2634	1.39907e+06	1245.06	531.158	172.594	1137.46	Out (p<0.25)	0.426613	15.2844
302	100	461	11110104	Robert S. Kerr Reservoir	AR OK	4453	2.3597e+06	669.472	529.912	202.068	956.937	Out (p<0.10)	0.791537	13.1305
303	131.5	452	6030006	Bear	AL MS	2353	1.24447e+06	688.878	528.886	197.19	1069.61	Out (p<0.10)	0.76775	6.82316
304	89.5	459	5050008	Lower Kanawha	WV	2322	1.22669e+06	734.553	528.291	208.145	1234.36	Out (p<0.25)	0.719201	29.3687
305	85	454	6040004	Buffalo	TN	1994	1.05092e+06	680.137	527.042	156.965	1093.92	Out (p<0.25)	0.774906	4.83603
306	106.5	447	11070206	Lake O' The Cherokees	AR KS MO OK	2253	1.18691e+06	735.666	526.813	196.387	1180.25	Out (p<0.25)	0.716104	10.412
307	111	430	5010003	Middle Allegheny-Tionesta	PA	4373	2.29996e+06	694.99	525.945	150.528	1188.94	Out (p<0.10)	0.756767	7.9272
308	88.5	434.5	6040003	Lower Duck	TN	4018	2.11175e+06	710.151	525.572	175.321	1271.16	Out (p<0.25)	0.740085	10.79
309	100.5	448.5	6010108	Nolichucky	NC TN	4478	2.345e+06	797.645	523.671	188.328	1009.15	Out (p<0.10)	0.656521	13.2207
310	114.5	462	11110205	Cadron	AR	1918	1.00414e+06	632.956	523.535	173.877	1064.24	Out (p<0.10)	0.827127	8.82147
311	83	444	7040003	Buffalo-Whitewater	MN WI	3472	1.81755e+06	1230.96	523.488	138.641	929.228	Out (p<0.25)	0.425268	5.07693
312	90	445.5	7020010	Watonwan	MN	2079	1.08482e+06	2084.65	521.8	189.421	924.3	Out (p<0.10)	0.250306	1.31241
313	80.5	452.5	6010208	Emory	TN	2215	1.15568e+06	704.563	521.753	194.226	960.988	Out (p<0.10)	0.740534	12.1793
314	108	447	11110102	Dirty-Greenleaf	OK	2147	1.1194e+06	699.437	521.381	186.577	986.558	Out (p<0.10)	0.745429	9.93132
315	93.5	445.5	5030203	Little Kanawha	WV	5924	3.08371e+06	710.233	520.545	184.127	1059.09	Out (p<0.25)	0.732922	6.81089
316	88.5	452	6010105	Upper French Broad	NC SC TN	4865	2.52379e+06	777.666	518.765	203.111	1149.05	Out (p<0.25)	0.66708	26.9942
317	130.5	464.5	10290105	Harry S. Truman Reservoir	MO	3264	1.68779e+06	844.868	517.093	165.925	1049.1	Out (p<0.10)	0.612039	2.98208
318	115	477.5	10280201	Upper Chariton	IA MO	3479	1.78556e+06	1051.85	513.239	146.067	1008.96	Out (p<0.10)	0.48794	1.91533
319	112.5	443	6020003	Ocoee	GA NC TN	1583	805143	670.411	508.619	205.352	1163.69	Out (p<0.10)	0.758667	7.45074
320	103	436.5	7070004	Baraboo	WI	1656	840030	1062.22	507.264	196.983	1235.41	Out (p<0.25)	0.477553	7.6566
321	127.5	462.5	7070005	Lower Wisconsin	IA WI	6210	3.14985e+06	860.247	507.221	191.514	960.802	Out (p<0.10)	0.589623	5.61411
322	122.5	458	5010005	Clarion	PA	3075	1.55298e+06	664.161	505.034	203.515	1057.6	Out (p<0.10)	0.760409	9.58715
323	109.5	465	8030205	Yalobusha	MS	5920	2.98741e+06	649.102	504.63	181.189	904.678	Out (p<0.10)	0.777427	5.79695
324	67.5	434	7040006	La Crosse-Pine	MN WI	1864	938116	967.426	503.281	151.522	1054.63	Out (p<0.25)	0.520227	20.8119
325	96.5	425	5100204	Upper Kentucky	KY	2746	1.37736e+06	681.122	501.59	173.972	1224.8	Out (p<0.10)	0.736416	8.23331
326	136.5	465	6010102	South Fork Holston	NC TN VA	3062	1.517e+06	843.565	495.427	152.125	971.07	Out (p<0.10)	0.587301	28.6386
327	109.5	470	11070208	Elk	AR MO OK	2704	1.33201e+06	729.032	492.606	140.727	1025.49	Out (p<0.10)	0.675698	12.7086
328	106.5	460	5050005	Gauley	WV	3493	1.71564e+06	668.24	491.166	188.978	1136.92	Out (p<0.10)	0.735015	5.68616
329	119	455.5	6010106	Pigeon	NC TN	1773	866485	754.557	488.711	177.214	986.441	Out (p<0.10)	0.64768	15.106
330	134.5	479	7140102	Meramec	MO	5542	2.70543e+06	627.118	488.169	191.374	1062.49	Out (p<0.10)	0.778433	34.9972
331	108.5	464.5	7010205	South Fork Crow	MN	3295	1.5959e+06	1750.36	484.339	177.596	1028.81	Out (p<0.10)	0.276709	3.81949
332	109.5	451	11110204	Petit Jean	AR	2777	1.34444e+06	611.801	484.133	148.647	1039.88	Out (p<0.10)	0.791325	4.21852
333	143.5	473	5050007	Elk	WV	4021	1.9332e+06	683.78	480.777	159.692	875.838	Out (p<0.10)	0.703117	8.15377
334	129.5	460.5	5010001	Upper Allegheny	NY PA	6414	3.07545e+06	668.982	479.491	181.834	1188.03	Out (p<0.10)	0.716747	9.45741
335	123	446	11110105	Poteau	AR OK	5158	2.45199e+06	631.729	475.376	159.334	947.655	Out (p<0.10)	0.7525	9.23699
336	126	466	10290104	Marmaton	KS MO	3044	1.41286e+06	1030.33	464.146	143.725	795.191	Out (p<0.10)	0.450485	3.7802
337	132.5	453.5	10290106	Sac	MO	5142	2.37311e+06	871.363	461.514	176.916	970.394	Out (p<0.10)	0.529646	6.07453
338	134	474	5090104	Little Sandy	KY	1897	872690	580.696	460.037	169.533	892.869	Out (p<0.10)	0.792216	11.684
339	128.5	480	11010002	James	MO	3590	1.64582e+06	833.192	458.445	180.173	901.73	Out (p<0.10)	0.550227	26.8847
340	131	451	11070103	Middle Verdigris	KS OK	3916	1.77828e+06	775.587	454.105	147.511	1086.1	Out (p<0.10)	0.585499	5.03214
341	125	451.5	10290101	Upper Marais Des Cygnes	KS	5654	2.56575e+06	967.859	453.794	175.734	1040.84	Out (p<0.10)	0.468864	3.37059
342	131.5	452	10270101	Upper Kansas	KS	1365	619404	651.609	453.776	170.821	1105.05	Out (p<0.10)	0.696393	15.6566
343	142	462	8030203	Yocona	MS	1927	866153	542.726	449.482	157.08	1022.69	Out (p<0.10)	0.828194	9.28851
344	118.5	452	10270202	Middle Big Blue	NE	3112	1.39671e+06	1218.31	448.814	129.86	981.361	Out (p<0.10)	0.368391	3.38748
345	129.5	439	11010012	Strawberry	AR	1947	869504	540.116	446.586	179.283	993.127	Out (p<0.10)	0.826835	4.5135
346	131	467.5	11070209	Lower Neosho	AR OK	5635	2.51255e+06	616.75	445.884	155.041	1081.24	Out (p<0.10)	0.722957	7.78037
347	122.5	501	10290109	Lake Of The Ozarks	MO	3533	1.56399e+06	565.813	442.679	179.373	1036.68	Out (p<0.10)	0.782378	10.1331
348	104	467.5	5070102	Lower Guyandotte	OH WV	2017	890884	561.62	441.688	173.481	1013.32	Out (p<0.10)	0.786453	27.3084
349	135	448.5	8030201	Little Tallahatchie	MS	4389	1.93806e+06	620.616	441.571	143.273	942.842	Out (p<0.10)	0.711505	10.0268
350	155.5	472	7070006	Kickapoo	WI	1977	871901	831.597	441.022	164.194	884.968	Out (p<0.05)	0.530331	3.52988
351	109.5	473	5050001	Upper New	NC TN VA	7395	3.25784e+06	672.038	440.547	156.485	976.248	Out (p<0.10)	0.655538	14.8589
352	136	468.5	8040205	Bayou Bartholomew	AR LA	4797	2.10578e+06	667.702	438.979	162.084	949.339	Out (p<0.10)	0.657448	6.17957
353	123.5	471.5	5130105	Obey	KY TN	2333	1.01394e+06	664.277	434.607	143.346	845.75	Out (p<0.10)	0.654256	5.90976
354	135.5	484	11140304	Cross Bayou	AR LA TX	1831	794595	563.284	433.968	153.665	939.701	Out (p<0.10)	0.770424	25.8788
355	132	464	7020008	Cottonwood	MN	3419	1.48212e+06	2016.2	433.494	158.708	911.078	Out (p<0.10)	0.215006	1.20483
356	129.5	471	8070201	Bayou Sara-Thompson	LA MS	1287	557646	621.249	433.291	168.77	931.692	Out (p<0.10)	0.697452	22.5232
357	140	469	5050004	Lower New	WV	1793	774134	558.403	431.754	170.661	913.463	Out (p<0.10)	0.773193	25.3375
358	151	470.5	11140302	Lower Sulphur	AR TX	4864	2.0876e+06	728.439	429.193	122.797	858.003	Out (p<0.05)	0.589196	12.3044
359	135	478.5	5130102	Rockcastle	KY	1921	823182	676.723	428.517	157.834	954.356	Out (p<0.10)	0.633224	8.56939
360	144.5	461.5	8060203	Bayou Pierre	MS	2830	1.21168e+06	472.875	428.154	175.942	1006.17	Out (p<0.10)	0.905427	6.70253
361	135.5	487	11140301	Sulphur Headwaters	TX	2918	1.24638e+06	871.889	427.135	159.048	891.724	Out (p<0.10)	0.489896	4.61741
362	152	473	8060204	Coles Creek	LA MS	1133	480185	441.704	423.817	164.689	857.592	Out (p<0.05)	0.959505	17.6454
363	136.5	461	11010004	Middle White	AR	3949	1.66643e+06	464.843	421.987	147.297	864.979	Out (p<0.10)	0.907806	9.19151
364	179.5	499.5	6010103	Watauga	NC TN	2254	950945	726.16	421.892	167.335	830.167	Out (p<0.05)	0.580991	29.9397
365	130.5	473	11140201	Mckinney-Posten Bayous	AR LA TX	2612	1.0956e+06	893.241	419.448	148.851	830.67	Out (p<0.10)	0.46958	0.907842
366	111.5	477.5	11030016	Ninnescah	KS	908	378823	767.422	417.206	170.739	1044.71	Out (p<0.10)	0.543646	4.42078
367	131.5	468.5	5130101	Upper Cumberland	KY TN VA	5974	2.48273e+06	656.565	415.589	148.969	943.417	Out (p<0.10)	0.632975	13.6457
368	160	455	5050003	Greenbrier	VA WV	4442	1.83668e+06	606.983	413.48	154.089	856.581	Out (p<0.05)	0.681205	5.0704
369	147.5	475.5	5070204	Big Sandy	KY WV	1076	444821	507.955	413.402	164.916	824.239	Out (p<0.10)	0.813856	11.1257
370	170.5	489.5	11010014	Little Red	AR	4702	1.93759e+06	507.707	412.078	139.526	735.031	Out (p<0.05)	0.811646	10.4162
371	135.5	482.5	7140104	Big	MO	2538	1.04484e+06	556.468	411.677	148.359	1050.91	Out (p<0.10)	0.739805	20.2871
372	158	472.5	11030010	Gar-Peace	KS	1811	738582	935.556	407.831	148.633	813.834	Out (p<0.05)	0.435924	15.5871
373	124.5	464.5	10270205	Lower Big Blue	KS NE	4355	1.77111e+06	817.187	406.685	132.671	824.469	Out (p<0.10)	0.497664	3.36255
374	123.5	474.5	11010008	Current	AR MO	6887	2.77778e+06	525.1	403.337	147.381	872.127	Out (p<0.10)	0.768114	3.19276
375	161	476	10290201	Upper Gasconade	MO	4632	1.85353e+06	633.146	400.158	147.741	830.712	Out (p<0.05)	0.632015	5.79816
376	151.5	467	5040005	Wills	OH	1970	785557	693.626	398.76	128.76	986.337	Out (p<0.05)	0.574892	11.6008
377	129.5	452	10260008	Lower Smoky Hill	KS	5315	2.10974e+06	726.378	396.94	158.135	967.066	Out (p<0.10)	0.546465	6.11972
378	157	489	7020004	Hawk-Yellow Medicine	MN	5889	2.33353e+06	1596.36	396.252	122.729	866.47	Out (p<0.05)	0.248223	2.17645
379	134.5	469	10290107	Pomme De Terre	MO	2263	896070	719.175	395.966	160.473	929.418	Out (p<0.10)	0.550583	6.20598
380	161.5	489.5	10220002	North Fork Elkhorn	NE	2148	841045	1185.35	391.548	159.102	878.172	Out (p<0.05)	0.330323	5.55585
381	153.5	472.5	11140206	Bayou Pierre	LA TX	2694	1.0511e+06	560.483	390.163	153.741	823.797	Out (p<0.05)	0.69612	21.5756
382	159	482.5	6010205	Upper Clinch	TN VA	4893	1.90502e+06	621.892	389.336	106.033	759.539	Out (p<0.05)	0.626051	12.101
383	167.5	495.5	7010204	Crow	MN	3252	1.2626e+06	1220.67	388.254	144.381	971.512	Out (p<0.05)	0.318067	7.77983
384	173	493.5	11010010	Spring	AR MO	3171	1.21703e+06	482.314	383.8	113.982	653.445	Out (p<0.05)	0.795747	8.28312
385	150	461	11140303	White Oak Bayou	TX	2046	779473	747.136	380.974	132.071	844.265	Out (p<0.05)	0.509913	6.48402
386	154.5	486	6010101	North Fork Holston	TN VA	1884	716562	622.555	380.341	147.491	893.771	Out (p<0.05)	0.610935	12.1773
387	144.5	485.5	11010011	Eleven Point	AR MO	3126	1.18379e+06	509.758	378.691	133.661	839.071	Out (p<0.10)	0.742883	3.12389
388	163	481.5	5130104	South Fork Cumberland	KY TN	3622	1.37123e+06	581.733	378.584	146.467	817.194	Out (p<0.05)	0.650786	6.4123
389	167	489	11140108	Mountain Fork	AR OK	2207	831352	562.157	376.689	143.463	749.993	Out (p<0.05)	0.670077	2.37147
390	166	516	10290110	Niangua	MO	2657	996956	555.222	375.218	147.909	787.407	Out (p<0.05)	0.675799	6.97399
391	144	472	10270207	Lower Little Blue	KS NE	3482	1.29788e+06	864.925	372.74	148.019	904.404	Out (p<0.10)	0.430951	1.51798
392	166	485	7040005	Trempealeau	WI	1858	689018	827.289	370.839	133.245	874.015	Out (p<0.05)	0.448258	3.79902
393	179	473	7010202	Sauk	MN	2389	881773	1171.53	369.097	132.718	811.655	Out (p<0.05)	0.315057	5.63958
394	169	485.5	7010203	Clearwater-Elk	MN	2807	1.02524e+06	1005.78	365.246	122.726	819.796	Out (p<0.05)	0.363147	19.5497
395	143.5	492	5050006	Upper Kanawha	WV	1349	492694	535.096	365.229	128.085	802.151	Out (p<0.10)	0.68255	27.0451
396	155	464.5	10290202	Big Piney	MO	1955	707167	533.414	361.722	128.14	760.52	Out (p<0.05)	0.678127	8.82629
397	180.5	480.5	11010001	Beaver Reservoir	AR MO	6742	2.43853e+06	678.048	361.693	145.118	808.441	Out (p<0.05)	0.533433	9.75934
398	211.5	483.5	11110206	Fourche La Fave	AR	2866	1.03562e+06	471.406	361.348	123.32	856.327	Out (p<0.05)	0.766532	2.56285
399	146	473.5	5090102	Twelvepole	WV	1096	391145	447.85	356.884	133.655	767.423	Out (p<0.10)	0.796883	15.0881
400	179.5	484.5	8060206	Buffalo	LA MS	903	320101	391.497	354.486	147.374	838.501	Out (p<0.05)	0.905464	5.1009
401	203	500	8060201	Upper Big Black	MS	3778	1.33395e+06	447.374	353.084	87.9463	777.171	Out (p<0.05)	0.789237	6.79687
402	154.5	484.5	11140107	Upper Little	OK	3542	1.24953e+06	473.21	352.776	129.938	838.796	Out (p<0.05)	0.745496	4.37908
403	147	468	7070003	Castle Rock	WI	8385	2.94613e+06	640.065	351.357	109.704	744.92	Out (p<0.10)	0.548939	11.1112
404	193.5	497	8040101	Ouachita Headwaters	AR	3965	1.39221e+06	584.917	351.124	122.747	750.853	Out (p<0.05)	0.600297	13.6466
405	171	479.5	7100001	Des Moines Headwaters	MN	3090	1.08345e+06	1701.17	350.632	99.366	762.545	Out (p<0.05)	0.206113	1.54649
406	182	480.5	10200101	Middle Platte-Buffalo	NE	8583	2.99345e+06	1094.7	348.765	120.573	827.315	Out (p<0.05)	0.318594	1.96738
407	171	483	7020006	Redwood	MN	1872	651985	1766.31	348.283	116.131	866.122	Out (p<0.05)	0.197181	2.39207
408	160.5	487	5050009	Coal	WV	2348	811329	468.737	345.541	111.574	697.341	Out (p<0.05)	0.737174	16.5855
409	179	501.5	11140204	Red Chute	LA	867	298497	431.136	344.287	127.923	756.712	Out (p<0.05)	0.798557	26.301
410	188.5	499	5070203	Lower Levisa	KY WV	2901	985229	452.014	339.617	128.449	775.726	Out (p<0.05)	0.751342	22.3586
411	194	497	5100203	South Fork Kentucky	KY	1998	674737	493.688	337.706	139.349	696.108	Out (p<0.05)	0.684047	10.1698
412	218	488	8060205	Homochitto	LA MS	3073	1.03377e+06	370.211	336.404	118.491	737.039	Out (p<0.05)	0.908682	4.8291
413	199.5	492	7050005	Lower Chippewa	MN WI	5565	1.867e+06	818.349	335.489	125.024	710.24	Out (p<0.05)	0.409959	9.01261
414	192.5	479.5	10270203	West Fork Big Blue	NE	3350	1.11389e+06	1705.04	332.503	101.278	784.311	Out (p<0.05)	0.195012	1.6434
415	171	474	5100202	Middle Fork Kentucky	KY	1407	464350	488.663	330.029	115.293	609.075	Out (p<0.05)	0.675371	7.26589
416	168.5	488.5	11070107	Bird	OK	2935	950353	508.58	323.8	125.154	758.061	Out (p<0.05)	0.636675	58.5449
417	238.5	493	11030018	Lower Walnut River	KS	2604	843076	608.276	323.762	120.553	632.353	Out (p<0.05)	0.532262	12.5755
418	192	489.5	11030012	Little Arkansas	KS	3526	1.13394e+06	855.811	321.595	115.522	632.17	Out (p<0.05)	0.375778	10.6883
419	178.5	515	11140102	Blue	OK TX	1715	549036	436.646	320.137	105.079	719.196	Out (p<0.05)	0.733174	9.73392
420	207	496	7070002	Lake Dubay	WI	7073	2.26298e+06	687.819	319.946	121.392	689.548	Out (p<0.05)	0.465161	11.4295
421	200.5	505	11010003	Bull Shoals Lake	AR MO	6717	2.14196e+06	421.46	318.886	123.705	800.469	Out (p<0.05)	0.756623	10.9025
422	173	477	10160011	Lower James	SD	10497	3.25352e+06	958.05	309.947	87.2685	658.147	Out (p<0.05)	0.323519	1.42398
423	230.5	499	11140105	Kiamichi	OK TX	4737	1.45806e+06	445.784	307.802	110.058	561.364	Out (p<0.05)	0.690474	3.4849
424	202	495	11070104	Elk	KS	1808	550899	572.703	304.701	104.93	664.235	Out (p<0.05)	0.53204	1.9114
425	160	491	11070101	Upper Verdigris	KS	3215	978121	582.321	304.237	124.951	539.043	Out (p<0.05)	0.522455	1.7464
426	191	492.5	10250017	Lower Republican	KS	5202	1.57794e+06	645.409	303.333	136.586	794.426	Out (p<0.05)	0.469985	4.36141
427	212	496.5	10270204	Turkey	NE	2141	644910	1285.33	301.219	98.4553	648.351	Out (p<0.05)	0.234352	1.09517
428	238	504.5	7010201	Platte-Spunk	MN	2515	754860	934.113	300.143	125.997	700.733	Out (p<0.05)	0.321314	7.13104
429	216.5	498	8040203	Upper Saline	AR	4402	1.31556e+06	409.822	298.855	105.878	625.672	Out (p<0.05)	0.729231	15.3975
430	219.5	497.5	5100201	North Fork Kentucky	KY	3495	1.04103e+06	439.709	297.862	126.413	667.281	Out (p<0.05)	0.677408	15.4523
431	231	501.5	11090204	Lower Canadian	OK	5315	1.58092e+06	427.983	297.445	98.5852	643.383	Out (p<0.05)	0.694992	7.49413
432	205.5	497.5	5050002	Middle New	VA WV	4272	1.2695e+06	429.413	297.168	110.75	646.79	Out (p<0.05)	0.692032	17.8595
433	230	502	5070101	Upper Guyandotte	WV	2434	719832	438.361	295.74	102.806	678.714	Out (p<0.05)	0.67465	15.5548
434	229.5	511.5	8040202	Lower Ouachita-Bayou De Loutre	AR LA	3445	1.01088e+06	362.893	293.435	114.523	582.797	Out (p<0.05)	0.808601	10.8952
435	230.5	503.5	5070201	Tug	KY VA WV	4064	1.18828e+06	407.771	292.391	101.412	558.576	Out (p<0.05)	0.717047	17.1745
436	250	488	11140307	Little Cypress	TX	1887	551118	403.926	292.061	110.029	650.331	Out (p<0.05)	0.723055	18.0644
437	217.5	497	7050007	Red Cedar	WI	4830	1.40515e+06	774.371	290.92	105.056	569.347	Out (p<0.05)	0.375686	6.79118
438	241.5	508	11070201	Neosho Headwaters	KS	2494	725073	686.829	290.727	111.637	539.03	Out (p<0.05)	0.423289	5.28143
439	235.5	497	8020202	Upper St. Francis	MO	3278	944583	480.122	288.158	113.88	652.962	Out (p<0.05)	0.600178	8.42468
440	232.5	495	11010006	North Fork White	AR MO	4810	1.36126e+06	410.736	283.006	100.244	591.578	Out (p<0.05)	0.689021	6.89253
441	233.5	520	7040007	Black	WI	5871	1.65218e+06	667.682	281.414	104.842	652.461	Out (p<0.05)	0.42148	4.74304
442	228.5	508.5	11140205	Bodcau Bayou	AR LA	1848	517731	366.288	280.157	110.327	635.074	Out (p<0.05)	0.764855	7.85271
443	246.5	512.5	10170102	Vermillion	SD	5588	1.55311e+06	1451.61	277.937	100.738	539.024	Out (p<0.05)	0.191467	1.82715
444	218	499.5	7030005	Lower St. Croix	MN WI	6469	1.79663e+06	708.582	277.73	102.192	645.777	Out (p<0.05)	0.391951	16.3487
445	230	498.5	11030017	Upper Walnut River	KS	2531	699362	687.42	276.319	115.498	600.059	Out (p<0.05)	0.401965	9.36271
446	250.5	519.5	11060005	Chikaskia	KS OK	5173	1.425e+06	573.365	275.469	124.289	713.59	Out (p<0.05)	0.480443	2.62706
447	255	500.5	5070202	Upper Levisa	KY VA WV	3174	873862	420.305	275.319	74.5306	539.928	Out (p<0.05)	0.655046	18.433
448	227.5	495.5	10210007	Lower North Loup	NE	2532	675183	661.833	266.66	106.177	548.384	Out (p<0.05)	0.402911	1.49198
449	238	495	11010005	Buffalo	AR	3559	935438	341.606	262.837	92.3692	593.642	Out (p<0.05)	0.769417	4.13169
450	269.5	517.5	11140103	Muddy Boggy	OK TX	3743	963225	381.616	257.34	92.8929	548.063	Out (p<0.05)	0.674343	4.36642
451	261.5	522.5	11140203	Loggy Bayou	AR LA	3793	957666	322.179	252.483	77.4522	621.711	Out (p<0.05)	0.783672	17.763
452	220	502	7050006	Eau Claire	WI	2299	577223	712.146	251.076	90.6477	606.296	Out (p<0.05)	0.352562	9.04668
453	232	503	11140104	Clear Boggy	OK	2629	659741	391.407	250.947	89.2322	625.771	Out (p<0.05)	0.641142	6.32084
454	259	514	11070102	Fall	KS	2282	560966	482.632	245.822	81.7647	460.328	Out (p<0.05)	0.509336	2.60037
455	282.5	515	11070106	Caney	KS OK	5503	1.34488e+06	388.607	244.391	84.9617	519.012	Out (p<0.05)	0.628891	11.9388
456	229.5	528.5	11060001	Kaw Lake	KS OK	2422	576382	390.754	237.978	84.7584	468.709	Out (p<0.05)	0.609022	10.6287
457	268	510	10220001	Upper Elkhorn	NE	7489	1.77328e+06	588.467	236.785	97.094	506.062	Out (p<0.05)	0.402375	1.64411
458	264.5	515	11060006	Black Bear-Red Rock	OK	5468	1.28599e+06	395.009	235.184	65.1891	542.449	Out (p<0.05)	0.595389	4.71803
459	257	523.5	10270206	Upper Little Blue	KS NE	5484	1.28901e+06	1437.69	235.049	68.3056	455.758	Out (p<0.05)	0.16349	0.934852
460	259.5	510.5	10150007	Lower Niobrara	NE	3887	902401	660.766	232.159	90.1527	489.419	Out (p<0.05)	0.351348	0.881919
461	292	518	8040204	Lower Saline	AR	3562	819123	374.654	229.962	91.0914	490.701	Out (p<0.05)	0.613797	7.82813
462	232	519	10250016	Middle Republican	KS NE	5710	1.29451e+06	876.571	226.709	79.956	518.709	Out (p<0.05)	0.258632	1.02298
463	288.5	525	11140306	Caddo Lake	LA TX	3097	692914	298.837	223.737	90.6231	514.461	Out (p<0.05)	0.748693	10.6938
464	281.5	509.5	8040201	Lower Ouachita-Smackover	AR	4726	1.05248e+06	296.762	222.701	90.9895	473.116	Out (p<0.05)	0.750437	13.2463
465	280	514	11070202	Upper Cottonwood	KS	2450	532481	713.16	217.339	83.1424	448.307	Out (p<0.05)	0.304755	2.18211
466	309	524.5	11070203	Lower Cottonwood	KS	2478	529416	451.155	213.646	74.1277	460.358	Out (p<0.05)	0.473554	4.20411
467	291.5	533.5	10210010	Cedar	NE	3168	672623	471.608	212.318	65.4869	410.54	Out (p<0.05)	0.4502	0.867227
468	303	524	11090202	Lower Canadian-Walnut	OK	4644	984458	515.69	211.985	86.1354	427.613	Out (p<0.05)	0.41107	23.5898
469	302	521.5	11030015	South Fork Ninnescah	KS	2237	466545	522.128	208.558	63.0133	427.7	Out (p<0.05)	0.399439	4.17543
470	282	530.5	10270201	Upper Big Blue	NE	2785	573482	1635.25	205.918	51.7762	487.367	Out (p<0.05)	0.125924	1.37363
471	303	518.5	11050002	Lower Cimarron-Skeleton	OK	8380	1.72196e+06	485.185	205.485	82.5045	476.617	Out (p<0.05)	0.423518	18.885
472	291	531.5	10260015	Solomon	KS	4811	984022	545.395	204.536	76.1961	437.56	Out (p<0.05)	0.375023	1.82242
473	321.5	525.5	11050003	Lower Cimarron	OK	3612	737404	364.281	204.154	72.8523	462.985	Out (p<0.05)	0.56043	17.4296
474	340.5	522.5	11140208	Saline Bayou	LA	1316	256837	246.653	195.165	67.7347	402.965	Out (p<0.05)	0.791254	7.15041
475	295	520	11060004	Lower Salt Fork Arkansas	KS OK	6184	1.20618e+06	471.327	195.048	68.8857	447.132	Out (p<0.05)	0.413827	3.33814
476	334	528	8040102	Upper Ouachita	AR	4649	904029	483.308	194.457	71.3456	435.363	Out (p<0.05)	0.402345	10.9056
477	300.5	525.5	8040206	Bayou D'arbonne	AR LA	4985	944767	308.116	189.522	70.691	480.256	Out (p<0.05)	0.6151	12.9954
478	328.5	539	7010207	Rum	MN	4160	788298	557.81	189.495	70.0223	495.95	Out (p<0.05)	0.339712	17.5421
479	332	554.5	7030004	Snake	MN	2655	495391	532.62	186.588	54.8837	421.647	Out (p<0.05)	0.350321	5.69603
480	313	529.5	11130210	Lake Texoma	OK TX	2552	475042	404.088	186.145	72.6227	372.609	Out (p<0.05)	0.460654	12.8029
481	318	547	8040103	Little Missouri	AR	5415	1.00645e+06	554.319	185.863	74.3724	423.73	Out (p<0.05)	0.3353	3.17942
482	344	538.5	7020005	Chippewa	MN	5147	928408	1153.28	180.379	63.5338	328.408	Out (p<0.05)	0.156405	1.6603
483	309.5	546.5	11100302	Lower North Canadian	OK	4622	820938	588.278	177.615	58.7373	320.179	Out (p<0.05)	0.301924	36.8426
484	325.5	531.5	11140209	Black Lake Bayou	LA	2278	403479	252.534	177.12	64.865	369.344	Out (p<0.05)	0.701371	9.38221
485	302.5	518.5	10210003	Lower Middle Loup	NE	4630	795666	499.07	171.85	68.6843	341.904	Out (p<0.05)	0.344341	1.46493
486	318.5	537	11140305	Lake O'the Pines	TX	2243	378940	496.607	168.943	52.7656	380.104	Out (p<0.05)	0.340195	15.63
487	331.5	532.5	7050004	Jump	WI	2260	378619	461.556	167.531	58.561	382.338	Out (p<0.05)	0.362969	2.62768
488	339.5	545	11130303	Middle Washita	OK	6552	1.07091e+06	354.217	163.449	54.9954	382.936	Out (p<0.05)	0.461437	8.92873
489	345	545	11030011	Cow	KS	2238	361268	626.782	161.425	57.6814	353.266	Out (p<0.05)	0.257545	4.57066
490	356.5	546	10260010	Lower Saline	KS	3607	575412	432.258	159.526	51.0447	428.803	Out (p<0.05)	0.369054	4.75788
491	344.5	546.5	7010104	Elk-Nokasippi	MN	4433	699852	431.467	157.873	64.3134	349.321	Out (p<0.05)	0.365899	10.3972
492	345	534	8040304	Little	LA	2634	413356	389.354	156.931	52.5154	298.53	Out (p<0.05)	0.403055	6.34791
493	344	569	10140101	Fort Randall Reservoir	SD	10401	1.57817e+06	438.044	151.733	46.3103	373.482	Out (p<0.05)	0.346387	3.123
494	373	548	8040303	Dugdemona	LA	2368	353025	255.723	149.082	56.8167	311.426	Out (p<0.05)	0.58298	14.4691
495	348	542.5	7020003	Lac Qui Parle	MN SD	3626	539341	1198.4	148.743	49.899	314.621	Out (p<0.05)	0.124118	1.08544
496	271	593.5	7020002	Pomme De Terre	MN	2414	355179	1060.69	147.133	48.3039	305.699	Out (p<0.05)	0.138714	1.56705
497	374	566.5	11030014	North Fork Ninnescah	KS	2668	392516	507.02	147.12	42.9318	324.59	Out (p<0.05)	0.290166	2.21225
498	379.5	555.5	11030004	Coon-Pickerel	KS	4150	585891	531.368	141.179	55.0163	320.862	Out (p<0.05)	0.265689	4.98683
499	376.5	542.5	11090203	Little	OK	2573	359031	386.67	139.538	38.142	298.974	Out (p<0.05)	0.360871	15.2758
500	369.5	542.5	10150001	Ponca	NE SD	1998	271515	479.966	135.893	48.8338	288.947	Out (p<0.05)	0.283131	1.07068
501	367.5	555	11100303	Deep Fork	OK	6507	865791	420.395	133.055	49.7729	300.583	Out (p<0.05)	0.316501	20.9163
502	363.5	543.5	10210004	South Loup	NE	4635	613209	466.736	132.3	47.1775	314.533	Out (p<0.05)	0.283457	0.876706
503	402.5	565.5	7020001	Upper Minnesota	MN SD	4987	650078	1069.57	130.355	35.286	267.927	Out (p<0.05)	0.121875	1.25626
504	397	560	7030003	Kettle	MN	2693	348905	365.171	129.56	48.6475	272.613	Out (p<0.05)	0.354792	5.71783
505	364.5	572	10130101	Painted Woods-Square Butte	ND	7210	919833	252.55	127.577	51.006	279.494	Out (p<0.05)	0.505157	6.57194
506	350.5	548	10160006	Middle James	SD	10245	1.3041e+06	876.901	127.292	42.7052	326.336	Out (p<0.05)	0.145161	0.913928
507	392.5	575.5	11130202	Cache	OK	1981	243945	443.325	123.142	40.9272	236.106	Out (p<0.05)	0.27777	36.8115
508	412.5	574.5	7050001	Upper Chippewa	WI	4492	519678	343.505	115.69	42.1907	220.642	Out (p<0.05)	0.336792	2.98601
509	434	600.5	11130102	Blue-China	OK TX	2301	262241	294.63	113.968	29.1493	258.032	Out (p<0.05)	0.386819	8.76502
510	414.5	577	11130201	Farmers-Mud	OK TX	6123	694214	259.85	113.378	34.4282	235.135	Out (p<0.05)	0.436321	5.63603
511	432.5	573	10150004	Middle Niobrara	NE SD	9246	1.03486e+06	219.042	111.925	46.2156	268.339	Out (p<0.05)	0.510976	1.30996
512	398	555	10170202	Upper Big Sioux	MN SD	6955	761370	784.621	109.471	37.9431	293.458	Out (p<0.05)	0.139521	3.21384
513	417	554.5	11130304	Lower Washita	OK TX	1859	200740	359.723	107.983	42.7939	264.299	Out (p<0.05)	0.300183	7.87945
514	394.5	616	7030001	Upper St. Croix	MN WI	5456	586975	322.303	107.583	36.3366	206.035	Out (p<0.05)	0.333796	4.85624
515	425.5	590.5	11130203	West Cache	OK	2942	305982	326.571	104.005	29.7339	189.921	Out (p<0.05)	0.318475	5.55853
516	439	618	7030002	Namekagon	WI	2913	285670	284.096	98.0674	27.7387	203.387	Out (p<0.05)	0.345191	6.1523
517	429	562.5	7010106	Crow Wing	MN	5180	505371	328.727	97.5621	30.2826	211.996	Out (p<0.05)	0.296788	8.02442
518	416.5	587.5	10190018	Lower South Platte	CO NE	3695	355929	468.95	96.3272	38.2004	204.042	Out (p<0.05)	0.20541	5.97224
519	440	592	7010107	Redeye	MN	2100	197609	634.987	94.0995	34.665	175.799	Out (p<0.05)	0.148191	4.13575
520	446.5	591	10210005	Mud	NE	1968	180546	578.548	91.7409	29.0677	154.297	Out (p<0.05)	0.158571	1.83614
521	432.5	574.5	7070001	Upper Wisconsin	MI WI	5705	522861	224.156	91.6496	29.7296	215.878	Out (p<0.05)	0.408866	13.9325
522	383	548	10110101	Lake Sakakawea	ND	15135	1.36385e+06	293.499	90.1121	17.3999	178.738	Out (p<0.05)	0.307027	1.28772
523	418	576.5	7050003	South Fork Flambeau	WI	1784	159786	278.943	89.566	32.2002	210.629	Out (p<0.05)	0.32109	4.37689
524	437	614	11130206	Wichita	TX	2659	237593	317.149	89.3544	35.5235	187.641	Out (p<0.05)	0.281743	44.8385
525	444	574	7050002	Flambeau	MI WI	3078	270520	266.514	87.8883	26.1659	208.201	Out (p<0.05)	0.32977	6.23839
526	453	600.5	8040302	Castor	LA	2423	210260	230.875	86.7769	31.6302	169.381	Out (p<0.05)	0.375861	8.77997
527	431.5	587.5	10070004	Upper Yellowstone-Lake Basin	MT	4060	343516	234.348	84.61	30.2448	202.568	Out (p<0.05)	0.361045	32.3001
528	453	589	11030008	Lower Walnut Creek	KS	2409	201437	366.388	83.6186	23.4305	185.615	Out (p<0.05)	0.228224	4.4119
529	449	588	10130201	Knife	ND	6469	530349	287.721	81.9831	18.4558	179.69	Out (p<0.05)	0.28494	2.70595
530	450.5	588.5	11030009	Rattlesnake	KS	3549	286458	449.329	80.7151	28.8557	180.337	Out (p<0.05)	0.179635	1.22027
531	447	582.5	7010108	Long Prairie	MN	2225	179249	624.243	80.5614	23.2772	201.511	Out (p<0.05)	0.129055	4.63566
532	448	609	11130302	Upper Washita	OK	8493	674142	354.601	79.3762	24.665	183.588	Out (p<0.05)	0.223846	8.70396
533	447	606	10070003	Shields	MT	2212	172174	341.024	77.8364	24.1809	172.576	Out (p<0.05)	0.228244	0.872711
534	461.5	615.5	10130203	Lower Heart	ND	4167	319261	328.475	76.6165	22.7633	138.532	Out (p<0.05)	0.233249	18.8827
535	448.5	619	10200102	Wood	NE	1720	130670	1215.45	75.9707	21.3534	153.928	Out (p<0.05)	0.062504	16.9854
536	472.5	600.5	10080014	Shoshone	MT WY	3777	270287	294.211	71.5612	23.5626	172.955	Out (p<0.05)	0.24323	6.86298
537	475	623.5	7010103	Prairie-Willow	MN	5908	406337	217.457	68.7774	22.9192	144.726	Out (p<0.05)	0.31628	9.79827
538	463	607	10060005	Charlie-Little Muddy	MT ND	3120	211007	156.029	67.6303	21.7568	165.091	Out (p<0.05)	0.433448	2.62472
539	473.5	612	11030003	Arkansas-Dodge City	KS	2550	170415	440.199	66.8294	20.5643	158.158	Out (p<0.05)	0.151816	4.63551
540	449	585.5	10130102	Upper Lake Oahe	ND SD	11839	786694	229.692	66.4493	11.8734	144.084	Out (p<0.05)	0.289298	2.72789
541	477	618.5	11060003	Medicine Lodge	KS OK	3400	219235	309.05	64.4809	24.6811	179.652	Out (p<0.05)	0.208642	1.39868
542	467	615	10250009	Harlan County Reservoir	KS NE	3387	217123	754.541	64.1048	18.0169	129.482	Out (p<0.05)	0.0849587	0.872597
543	470.5	608.5	11120303	Lower North Fork Red	OK	3316	212020	324.025	63.9386	21.076	134.264	Out (p<0.05)	0.197326	8.86498
544	485	624.5	11130208	Northern Beaver	OK	2253	143588	328.404	63.7321	21.122	139.529	Out (p<0.05)	0.194066	19.2361
545	469.5	596.5	10020008	Gallatin	MT WY	4659	295629	372.094	63.4533	25.8938	143.656	Out (p<0.05)	0.17053	11.1692
546	478	616.5	10150006	Keya Paha	NE SD	4328	265541	239.489	61.3542	20.3622	116.05	Out (p<0.05)	0.256187	0.902632
547	477.5	618	10130105	Lower Lake Oahe	SD	9852	569306	219.012	57.7858	19.5814	129.03	Out (p<0.05)	0.263847	0.774799
548	490.5	625	10260014	Lower South Fork Solomon	KS	2896	165486	330.479	57.1431	19.3827	104.371	Out (p<0.05)	0.17291	1.664
549	477.5	615.5	10130104	Beaver	ND	2407	136170	285.498	56.5726	19.9567	129.622	Out (p<0.05)	0.198154	2.09771
550	484.5	615	10070002	Upper Yellowstone	MT WY	7661	427060	179.182	55.7447	18.9649	137.947	Out (p<0.05)	0.311107	3.84227
551	477	624	10260012	Lower North Fork Solomon	KS NE	3504	192264	409.068	54.8697	17.0015	110.55	Out (p<0.05)	0.134134	1.9392
552	495	636	10070001	Yellowstone Headwaters	MT WY	6736	365256	223.222	54.2245	14.5645	109.314	Out (p<0.05)	0.242917	0.354097
553	477	625.5	10260006	Middle Smoky Hill	KS	4048	211456	321.952	52.2373	18.2615	121.179	Out (p<0.05)	0.162252	3.11438
554	491	647	10070005	Stillwater	MT	2767	144288	165.274	52.1458	15.4406	121.925	Out (p<0.05)	0.315511	2.41435
555	491.5	623.5	10070006	Clarks Fork Yellowstone	MT WY	7224	371284	177.132	51.396	17.2694	106.459	Out (p<0.05)	0.290156	2.46394
556	497	622.5	10070007	Upper Yellowstone-Pompeys Pillar	MT	5024	257553	149.405	51.2646	16.51	116.319	Out (p<0.05)	0.343124	14.9274
557	493.5	621	10160005	Mud	SD	3308	167032	677.234	50.4932	16.2888	107.07	Out (p<0.05)	0.074558	0.736364
558	493.5	643.5	10140204	Lower White	SD	5368	268803	334.638	50.075	17.4111	105.11	Out (p<0.05)	0.149639	0.698092
559	495	618.5	10210008	Calamus	NE	2573	126635	119.643	49.2168	17.2384	115.003	Out (p<0.05)	0.411364	1.27417
560	498.5	633.5	10140103	Medicine Knoll	SD	2326	112910	310.079	48.5424	18.4617	111.543	Out (p<0.05)	0.156548	0.942366
561	498	633.5	8040306	Bayou Cocodrie	LA MS	429	20255.3	1713.28	47.2152	11.5423	94.4694	Out (p<0.05)	0.0275584	0.314898
562	483.5	648.5	10160008	Snake	SD	6393	299018	680.605	46.7728	18.9495	116.423	Out (p<0.05)	0.0687223	0.449789
563	502	607.5	10030102	Upper Missouri-Dearborn	MT	7139	330205	209.036	46.2536	15.5404	93.049	Out (p<0.05)	0.221272	17.8483
564	514	645	11130105	Pease	TX	2095	94908.7	171.386	45.3025	13.0854	105.605	Out (p<0.05)	0.264329	11.9373
565	504	638.5	10140104	Medicine	SD	1768	78995.6	284.315	44.6807	14.3114	94.9602	Out (p<0.05)	0.157152	0.818539
566	497	636.5	10190004	Clear	CO	1485	66161.9	737.339	44.5534	13.7194	99.2147	Out (p<0.05)	0.0604246	79.3762
567	510	655	10080009	Greybull	WY	2976	125712	205.865	42.2419	15.323	104.204	Out (p<0.05)	0.205192	0.792744
568	505	650	10140105	Crow	SD	2814	117833	336.718	41.8737	13.5288	98.3911	Out (p<0.05)	0.124358	0.929873
569	516	646	11050001	Lower Cimarron-Eagle Chief	KS OK	6346	263715	177.827	41.5561	11.2067	93.7252	Out (p<0.05)	0.233689	1.72082
570	514	637	10110102	Little Muddy	ND	2495	102159	306.185	40.9454	12.1848	110.692	Out (p<0.05)	0.133728	14.5797
571	498	638	10020007	Madison	ID MT WY	6761	274325	247.689	40.5747	14.482	79.5747	Out (p<0.05)	0.163813	1.307
572	510.5	654	10030101	Upper Missouri	MT	8641	345886	206.398	40.0284	12.2153	87.1033	Out (p<0.05)	0.193938	9.3913
573	513.5	641.5	10030104	Sun	MT	4587	183374	190.965	39.9769	12.9732	86.2184	Out (p<0.05)	0.209342	3.1516
574	511.5	641	10190003	Middle South Platte-Cherry Creek	CO	6521	256636	697.244	39.3553	10.3032	83.6945	Out (p<0.05)	0.0564441	68.6063
575	512.5	636.5	10080010	Big Horn Lake	MT WY	5225	205394	151.546	39.3099	10.4526	85.4132	Out (p<0.05)	0.259393	1.75633
576	509	643	10130206	Lower Cannonball	ND	2289	89877.8	184.684	39.2651	15.6541	84.8911	Out (p<0.05)	0.212607	1.62019
577	516.5	649.5	10210006	Upper North Loup	NE	5738	222312	107.371	38.7438	14.0508	86.7936	Out (p<0.05)	0.360841	0.678872
578	510.5	656.5	10190005	St. Vrain	CO	2543	97297.2	622.037	38.2608	9.99507	103.541	Out (p<0.05)	0.0615089	59.2645
579	506.5	644	10070008	Pryor	MT	1571	59407.5	119.326	37.8151	13.8702	78.0921	Out (p<0.05)	0.316907	3.79784
580	515	644	10080007	Upper Bighorn	WY	8737	325892	156.148	37.3002	12.7812	87.3594	Out (p<0.05)	0.238878	3.3847
581	512	655	10040101	Bullwhacker-Dog	MT	5228	187935	181.286	35.9478	11.355	71.2585	Out (p<0.05)	0.198294	0.45536
582	525	646.5	10160004	Elm	ND SD	4062	145966	892.786	35.9344	10.9576	80.9181	Out (p<0.05)	0.0402498	0.474386
583	521.5	644.5	10180014	Lower North Platte	NE	5883	209774	132.637	35.6577	14.6305	70.1699	Out (p<0.05)	0.268836	6.66197
584	519	657.5	10120110	Rapid	SD	1950	69470.2	245.409	35.6257	12.5137	73.4235	Out (p<0.05)	0.145169	51.8394
585	524.5	659.5	11030001	Middle Arkansas-Lake Mckinney	CO KS	4640	163391	363.243	35.2136	12.1988	77.3489	Out (p<0.05)	0.0969421	8.92285
586	519.5	653	10160003	Upper James	ND SD	12120	425452	739.224	35.1033	10.3927	75.883	Out (p<0.05)	0.0474867	1.17542
587	527	657.5	10120112	Lower Cheyenne	SD	4242	147336	118.726	34.7328	12.9013	76.3798	Out (p<0.05)	0.292547	0.873981
588	527	650.5	11030005	Pawnee	KS	4720	163813	349.027	34.7061	14.5465	74.3408	Out (p<0.05)	0.0994368	1.5573
589	531.5	657	10060001	Prarie Elk-Wolf	MT	4944	170804	131.93	34.5477	12.7941	72.9408	Out (p<0.05)	0.261863	3.46289
590	528	681.5	10120111	Middle Cheyenne-Elk	SD	3856	129088	228.062	33.4772	10.3828	75.1098	Out (p<0.05)	0.14679	3.75018
591	529	659.5	10080011	Dry	WY	1155	38625.4	147.471	33.4419	8.53285	75.6516	Out (p<0.05)	0.22677	1.70345
592	522.5	645	10120202	Lower Belle Fourche	MT SD WY	8545	283592	206.83	33.188	10.2208	83.1732	Out (p<0.05)	0.16046	2.43485
593	529.5	661.5	10250011	Lower Sappa	KS NE	1660	54689.6	490.502	32.9455	11.4492	70.3439	Out (p<0.05)	0.0671669	0.581282
594	523	671	11100301	Middle North Canadian	OK	4675	152529	369.072	32.6266	9.05782	78.5294	Out (p<0.05)	0.0884016	28.4655
595	526	666	10180009	Middle North Platte-Scotts Bluff	NE WY	13726	430789	195.867	31.3849	10.7938	63.2749	Out (p<0.05)	0.160236	6.49443
596	527	662	10130204	Upper Cannonball	ND	4304	133190	325.216	30.9457	9.15666	76.8174	Out (p<0.05)	0.0951541	0.815396
597	530.5	652.5	10100004	Lower Yellowstone	MT ND	14001	426777	118.965	30.4819	8.19638	64.5553	Out (p<0.05)	0.256226	5.34408
598	535	672	11120202	Lower Salt Fork Red	OK TX	3290	99851.4	175.084	30.35	11.8846	68.4331	Out (p<0.05)	0.173345	8.09228
599	518	663.5	10030105	Belt	MT	2125	64341.8	163.929	30.2785	9.29072	67.6199	Out (p<0.05)	0.184705	1.95823
600	532	647.5	10190002	Upper South Platte	CO	4789	144690	617.473	30.2129	7.63378	70.8034	Out (p<0.05)	0.04893	85.4029
601	530.5	653	11130101	Groesbeck-Sandy	OK TX	3431	103410	172.075	30.1399	10.3929	72.2563	Out (p<0.05)	0.175155	4.49184
602	545.5	679	10050012	Lower Milk	MT	4417	130722	122.902	29.5952	8.21893	56.4851	Out (p<0.05)	0.240804	3.28917
603	533	665	11060002	Upper Salt Fork Arkansas	KS OK	2814	82432.1	192.856	29.2936	8.17926	73.2093	Out (p<0.05)	0.151893	6.31706
604	542.5	689	11090201	Lower Canadian-Deer	OK TX	5436	157594	179.536	28.9908	11.0264	59.8547	Out (p<0.05)	0.161477	2.96757
605	531	665.5	10040103	Judith	MT	7128	203703	264.254	28.5778	8.6359	64.3721	Out (p<0.05)	0.108145	1.79903
606	535.5	679.5	10020002	Beaverhead	MT	3865	107903	224.821	27.9181	9.38312	63.2768	Out (p<0.05)	0.124179	2.72561
607	543	680.5	10080015	Lower Bighorn	MT	5124	140592	127.694	27.4379	9.47324	66.8336	Out (p<0.05)	0.214873	2.56509
608	533.5	672	10110205	Lower Little Missouri	ND	4796	131220	123.814	27.3604	10.0899	47.9199	Out (p<0.05)	0.220979	2.01413
609	546.5	677	10080016	Little Bighorn	MT WY	3309	89989.6	130.004	27.1954	9.33908	61.9976	Out (p<0.05)	0.209189	4.03957
610	534	661	10160009	Turtle	SD	3654	97420.8	576.324	26.6614	7.89349	60.0857	Out (p<0.05)	0.0462611	2.61689
611	539.5	657	10250014	Beaver	KS NE	1918	49873.3	500.447	26.0028	9.14745	55.7189	Out (p<0.05)	0.0519591	0.69912
612	546.5	672.5	10020003	Ruby	MT	2551	65325.3	188.298	25.6077	7.80305	48.3159	Out (p<0.05)	0.135996	1.12149
613	534	662	7010101	Mississippi Headwaters	MN	5676	144822	187.131	25.5149	6.25249	53.4255	Out (p<0.05)	0.136347	10.0848
614	532.5	663	10080013	South Fork Shoshone	WY	1736	42942.7	183.357	24.7366	7.71302	55.7425	Out (p<0.05)	0.13491	1.11573
615	540.5	673	10130202	Upper Heart	ND	4395	108653	382.053	24.722	8.06581	58.7213	Out (p<0.05)	0.0647082	4.55224
616	547.5	673	7010102	Leech Lake	MN	3088	75986.3	168.802	24.6069	8.83163	51.6794	Out (p<0.05)	0.145774	5.82868
617	543	663	10030203	Marias	MT	9043	222220	169.887	24.5737	8.53502	52.4429	Out (p<0.05)	0.144647	1.92423
618	538	674	10150003	Upper Niobrara	NE SD	8588	209201	212.355	24.3597	8.83589	62.2428	Out (p<0.05)	0.114712	1.20393
619	544	664.5	10150005	Snake	NE	2274	55099.9	69.7898	24.2304	8.4969	59.6192	Out (p<0.05)	0.347191	0.604773
620	543	668.5	10130306	Lower Moreau	SD	5866	141181	107.473	24.0677	8.453	48.4062	Out (p<0.05)	0.223942	2.89458
621	551.5	673.5	11130209	Little Wichita	TX	3896	92905.4	153.212	23.8463	9.73652	52.3703	Out (p<0.05)	0.155642	9.61906
622	533.5	673.5	10190007	Cache La Poudre	CO WY	4404	104141	355.148	23.6468	7.20219	56.9463	Out (p<0.05)	0.0665831	53.6148
623	554.5	670.5	10100001	Lower Yellowstone-Sunday	MT	12181	287220	78.1664	23.5793	9.47472	54.3428	Out (p<0.05)	0.301655	6.56158
624	555	670	10040102	Arrow	MT	3126	72618.3	192.589	23.2304	7.50678	44.15	Out (p<0.05)	0.120622	0.607981
625	548	685.5	10140102	Bad	SD	7964	183259	177.176	23.0109	7.42045	50.5381	Out (p<0.05)	0.129876	0.935585
626	556	684	10120109	Middle Cheyenne-Spring	SD	4686	103639	135.348	22.1168	7.10258	44.9543	Out (p<0.05)	0.163407	3.66416
627	556	674.5	10210001	Upper Middle Loup	NE	4337	95911.2	67.1981	22.1146	6.9317	50.1442	Out (p<0.05)	0.329096	1.212
628	544	686.5	10210002	Dismal	NE	5439	117495	66.3407	21.6023	6.92517	48.9335	Out (p<0.05)	0.325627	1.63245
629	558.5	676.5	10080003	Popo Agie	WY	1954	41897	232.411	21.4417	5.14953	38.832	Out (p<0.05)	0.0922574	5.78125
630	551	673.5	10030103	Smith	MT	5271	112152	145.127	21.2771	7.34899	44.7935	Out (p<0.05)	0.14661	0.973431
631	552.5	676.5	10020004	Big Hole	ID MT	7136	151367	163.92	21.2118	5.77608	50.2916	Out (p<0.05)	0.129403	0.926835
632	557.5	682.5	10190012	Middle South Platte-Sterling	CO NE	7206	152742	171.168	21.1965	7.66236	40.8518	Out (p<0.05)	0.123835	11.0394
633	559.5	683	10080008	Nowood	WY	4877	101676	130.95	20.8482	7.39715	38.5074	Out (p<0.05)	0.159206	0.609761
634	560.5	691	10100002	Big Porcupine	MT	2248	46391.6	56.5904	20.6368	7.25224	41.1049	Out (p<0.05)	0.36467	0.512159
635	562.5	685.5	10130103	Apple	ND	8874	178438	188.612	20.108	7.48836	51.3706	Out (p<0.05)	0.10661	16.9143
636	555	686.5	10080012	North Fork Shoshone	WY	2198	43798.2	168.119	19.9264	6.10901	48.0216	Out (p<0.05)	0.118526	0.436424
637	550.5	693.5	10130303	Grand	ND SD	6277	125062	109.968	19.9239	5.43182	48.4538	Out (p<0.05)	0.181179	1.97899
638	558	672.5	10030205	Teton	MT	5239	103875	214.368	19.8273	6.64741	45.0786	Out (p<0.05)	0.0924922	1.08713
639	561.5	691.5	10260007	Big	KS	2191	42804.6	322.595	19.5366	5.11052	54.0579	Out (p<0.05)	0.0605606	15.4681
640	559	707	11030006	Buckner	KS	2319	44205.3	299.343	19.0622	4.22706	38.9453	Out (p<0.05)	0.0636802	1.61498
641	566	672.5	11120304	Elm Fork Red	OK TX	2315	43741.1	130.071	18.8947	7.68793	39.7957	Out (p<0.05)	0.145264	4.77094
642	567	691.5	10080002	Little Wind	WY	2738	47737.7	181.13	17.4352	5.93076	39.0251	Out (p<0.05)	0.0962582	3.5788
643	564	681.5	10130205	Cedar	ND SD	4530	78470.6	221.717	17.3224	4.82094	41.7628	Out (p<0.05)	0.0781284	0.828068
644	571	698	7010105	Pine	MN	2188	37458	184.514	17.1197	4.7346	36.7804	Out (p<0.05)	0.0927826	7.54796
645	564	698	10080001	Upper Wind	WY	6501	109689	158.745	16.8726	5.10066	39.7101	Out (p<0.05)	0.106288	2.71529
646	570	675	10110203	Middle Little Missouri	MT ND	5686	92251.3	131.95	16.2243	5.43505	36.8648	Out (p<0.05)	0.122958	0.811992
647	583.5	701.5	10020006	Boulder	MT	1900	30636.8	116.353	16.1246	5.65207	36.0821	Out (p<0.05)	0.138584	4.4567
648	572	688.5	10020005	Jefferson	MT	3294	52829.1	144.826	16.038	4.1296	31.8129	Out (p<0.05)	0.11074	3.28795
649	572	701	11040006	Upper Cimarron-Liberal	KS OK	4013	63902.5	320.17	15.9239	4.93167	35.6736	Out (p<0.05)	0.0497357	3.3563
650	566	689	10080005	Lower Wind	WY	4767	75207.3	260.731	15.7767	4.8826	31.8788	Out (p<0.05)	0.0605092	3.89509
651	567	688	10190006	Big Thompson	CO	2105	32976	327.891	15.6656	4.20233	44.9836	Out (p<0.05)	0.0477768	38.0531
652	585	690.5	11130207	Southern Beaver	TX	1741	27083.3	127.833	15.5562	5.71757	33.7881	Out (p<0.05)	0.121691	4.2227
653	574.5	692.5	10060003	Poplar	MT	5909	91868	86.3203	15.5471	4.46066	45.1351	Out (p<0.05)	0.18011	2.00571
654	575	691.5	10250004	Upper Republican	CO KS NE	7146	105612	365.255	14.7791	5.16978	28.5954	Out (p<0.05)	0.0404624	3.21803
655	572	694.5	10090101	Upper Tongue	MT WY	6650	94372.8	139.374	14.1914	5.09032	27.6624	Out (p<0.05)	0.101823	9.84777
656	590	701	11040008	Upper Cimarron-Bluff	KS OK	4666	66166.8	154.513	14.1806	5.13608	31.3404	Out (p<0.05)	0.0917764	2.1814
657	583.5	690.5	10060006	Big Muddy	MT ND	11247	157673	120.197	14.0192	4.64239	36.3469	Out (p<0.05)	0.116635	1.44014
658	577.5	687	10040104	Fort Peck Reservoir	MT	13482	188829	72.1102	14.006	4.06956	29.4802	Out (p<0.05)	0.194231	0.860156
659	571.5	689.5	10250005	Frenchman	CO NE	3555	48893.4	566.741	13.7534	4.53702	31.8	Out (p<0.05)	0.0242676	1.20357
660	589	690.5	10120113	Cherry	SD	4843	66169	108.855	13.6628	4.98839	32.0351	Out (p<0.05)	0.125514	1.22256
661	584.5	702.5	10050016	Porcupine	MT	1851	24251.7	157.834	13.102	4.20562	26.527	Out (p<0.05)	0.0830113	0.795505
662	598	710	10060002	Redwater	MT	5397	70548.5	122.241	13.0718	4.37661	34.1554	Out (p<0.05)	0.106934	0.805185
663	589	692	10120203	Redwater	SD WY	2696	34478.7	193.182	12.7888	3.24828	28.7857	Out (p<0.05)	0.066201	16.2951
664	591.5	700	10090207	Middle Powder	MT WY	2760	33481.9	73.3677	12.1311	4.05559	28.4323	Out (p<0.05)	0.165347	2.26026
665	585.5	707	11040007	Crooked	KS OK	3830	46074.8	508.116	12.03	3.6597	27.6976	Out (p<0.05)	0.0236757	1.41774
666	606.5	705	10260009	Upper Saline	KS	5080	60336.6	273.597	11.8773	3.19684	25.8705	Out (p<0.05)	0.0434117	3.04925
667	592.5	709	10250015	Prairie Dog	KS NE	2837	33666.2	376.547	11.8668	3.01404	26.6634	Out (p<0.05)	0.0315149	2.98427
668	586.5	711.5	10250008	Medicine	NE	2528	29650.3	334.803	11.7288	3.01138	27.2634	Out (p<0.05)	0.0350319	1.78757
669	602.5	703.5	10030201	Two Medicine	MT	3456	39203.9	156.776	11.3437	3.34474	23.8196	Out (p<0.05)	0.072356	1.8539
670	602	702.5	10100005	O'fallon	MT	4080	46030.3	94.1604	11.2819	3.56157	20.3831	Out (p<0.05)	0.119816	1.14658
671	601.5	719	10080004	Muskrat	WY	1830	20489.1	82.9396	11.1962	3.39963	29.1848	Out (p<0.05)	0.134992	0.937693
672	605.5	704	10090209	Lower Powder	MT	5090	56466.5	67.1169	11.0936	4.10859	23.0588	Out (p<0.05)	0.165288	0.559389
673	593	719.5	10030204	Willow	MT	2421	26673	139.061	11.0174	3.46204	24.0622	Out (p<0.05)	0.0792266	0.596455
674	603.5	708	10180013	Pumpkin	NE WY	2602	28610.7	219.332	10.9957	3.19286	25.365	Out (p<0.05)	0.0501325	0.609378
675	608.5	706	10050004	Middle Milk	MT	8432	90685.8	120.869	10.755	3.81537	18.8446	Out (p<0.05)	0.0889799	7.10179
676	587.5	701	10030202	Cut Bank	MT	3041	32199.1	185.415	10.5883	3.68575	25.0303	Out (p<0.05)	0.0571063	5.57598
677	617	703.5	10110204	Beaver	MT ND	2162	22747.4	174.371	10.5214	3.79665	20.4075	Out (p<0.05)	0.0603393	2.03525
678	612	703.5	10020001	Red Rock	ID MT	5901	58901.2	150.075	9.98156	3.01538	21.4798	Out (p<0.05)	0.0665106	0.246183
679	614	705	10250007	Red Willow	NE	2053	19693.7	381.187	9.59266	3.12569	19.6349	Out (p<0.05)	0.0251652	0.967501
680	615.5	728.5	10090102	Lower Tongue	MT	7516	69957.4	60.8226	9.3078	3.10883	19.1437	Out (p<0.05)	0.153032	2.02131
681	618.5	702.5	10180012	Horse	NE WY	4811	44178.2	209.004	9.18274	2.70398	21.463	Out (p<0.05)	0.0439358	1.29227
682	627.5	720	10190010	Kiowa	CO	1784	16322.7	229.694	9.14951	2.29912	18.091	Out (p<0.05)	0.0398336	4.31278
683	617.5	712.5	11030007	Upper Walnut Creek	KS	2070	17747	261.22	8.57343	2.49552	19.4029	Out (p<0.05)	0.0328207	2.31219
684	627	709.5	11120105	Lower Prairie Dog Town Fork Red	OK TX	3842	31613.5	92.1596	8.22839	3.48809	17.0083	Out (p<0.05)	0.0892841	6.259
685	620	722	10060004	West Fork Poplar	MT	2639	21073.8	109.23	7.98553	2.19867	16.0843	Out (p<0.05)	0.0731076	0.713133
686	617	712.5	10250006	Stinking Water	CO NE	2832	22595.7	394.58	7.97871	2.02466	18.1361	Out (p<0.05)	0.0202208	1.03629
687	633	724	10050014	Beaver	MT	4544	35621.1	84.4591	7.83915	2.65479	19.4058	Out (p<0.05)	0.0928159	0.702732
688	623	716	10050002	Upper Milk	MT	3295	25567.3	88.6652	7.75943	2.89308	24.4097	Out (p<0.05)	0.0875138	0.69084
689	631	733.5	10190011	Bijou	CO	4014	30019.4	162.784	7.47869	2.11161	15.8798	Out (p<0.05)	0.0459423	2.78228
690	631	723	10190014	Pawnee	CO	1930	13473.6	184.089	6.98112	1.72105	16.1865	Out (p<0.05)	0.0379224	2.10762
691	636	722	10190009	Crow	CO WY	3562	23764.6	240.174	6.67171	2.25578	13.7516	Out (p<0.05)	0.0277786	5.50204
692	636	716	10190013	Beaver	CO	3315	21406.8	135.391	6.45755	2.10963	14.6677	Out (p<0.05)	0.0476954	2.64617
693	648	733	10090202	Upper Powder	WY	6641	40784.3	76.3033	6.14129	1.72692	11.7946	Out (p<0.05)	0.0804852	1.561
694	633	726.5	11040003	North Fork Cimarron	CO KS	3732	22913.5	328.815	6.13973	1.40777	17.0068	Out (p<0.05)	0.0186723	3.26849
695	652.5	736	11090105	Lake Meredith	TX	5384	31637.4	160.317	5.8762	1.94475	11.6904	Out (p<0.05)	0.0366535	39.412
696	658.5	732	10180008	Glendo Reservoir	WY	5354	30123.6	101.79	5.62637	1.60165	10.663	Out (p<0.05)	0.0552742	6.70837
697	651	725	11090106	Middle Canadian-Spring	TX	7522	40545.2	123.864	5.39022	1.79861	10.7951	Out (p<0.05)	0.0435174	10.3603
698	639.5	730	10080006	Badwater	WY	2323	12279.1	90.7588	5.28586	1.84691	12.8027	Out (p<0.05)	0.0582407	0.631265
699	653.5	728.5	10040201	Upper Musselshell	MT	10509	52450.3	111.029	4.99099	1.50291	10.423	Out (p<0.05)	0.0449522	1.62154
700	667	746.5	10050005	Big Sandy	MT	1983	9817.79	152.524	4.95098	1.57527	9.87142	Out (p<0.05)	0.0324603	2.4665
701	661	737	10120106	Angostura Reservoir	NE SD WY	3591	17649.1	124.677	4.91483	1.56184	11.1543	Out (p<0.05)	0.0394205	1.4134
702	656	730	10050009	Peoples	MT	1863	9123.08	94.3603	4.89698	1.42929	10.9694	Out (p<0.05)	0.0518967	2.35912
703	658	741.5	10040202	Middle Musselshell	MT	4900	23963.2	71.0217	4.89044	1.95411	9.81805	Out (p<0.05)	0.0688585	4.1241
704	648.5	731	10100003	Rosebud	MT	3276	15784	63.3337	4.81807	1.97236	8.72757	Out (p<0.05)	0.0760743	2.33234
705	668.5	743	10130305	Upper Moreau	SD	4128	17682.7	87.9371	4.28359	1.07624	9.04881	Out (p<0.05)	0.0487119	0.88543
706	661.5	744	10110201	Upper Little Missouri	MT ND SD WY	8678	36543.9	101.92	4.2111	1.0549	9.26324	Out (p<0.05)	0.0413176	0.630388
707	666	740.5	10130301	North Fork Grand	ND SD	3322	13229.1	217.948	3.98228	1.1348	9.50446	Out (p<0.05)	0.0182717	0.737831
708	667	742.5	11120302	Middle North Fork Red	OK TX	4251	16430.8	162.137	3.86516	1.09947	8.6499	Out (p<0.05)	0.0238388	5.68485
709	665	736.5	10190008	Lone Tree-Owl	CO WY	779	2959.97	271.984	3.79971	0.978452	11.2449	Out (p<0.05)	0.0139703	4.44368
710	671	746	11120103	Upper Prairie Dog Town Fork Red	TX	5314	19596.3	173.757	3.68767	0.916434	7.72414	Out (p<0.05)	0.0212231	23.8565
711	669.5	743.5	11020003	Fountain	CO	2499	9021.79	690.189	3.61016	0.693391	10.9292	Out (p<0.05)	0.00523068	88.7967
712	668.5	747	10110202	Boxelder	MT ND SD	3067	10628.9	93.0773	3.46557	0.909511	8.49552	Out (p<0.05)	0.0372332	0.657502
713	671	747.5	10050015	Rock	MT	3560	12214.5	44.1527	3.43104	1.14864	7.60228	Out (p<0.05)	0.0777085	0.457042
714	671	743	10140202	Middle White	SD	6487	21742	141.746	3.35163	0.951626	8.22223	Out (p<0.05)	0.0236454	1.50089
715	685	755.5	10090210	Mizpah	MT	1958	6555.01	88.2032	3.34781	1.17194	6.97876	Out (p<0.05)	0.0379556	0.526102
716	685.5	742	10260013	Upper South Fork Solomon	KS	2900	9121.31	304.085	3.14528	0.96675	6.33185	Out (p<0.05)	0.0103434	2.01624
717	680	751	11130205	South Wichita	TX	1898	5872.07	82.7847	3.09382	1.15911	7.79708	Out (p<0.05)	0.0373719	0.836553
718	677	740	10190016	Lower Lodgepole	CO NE WY	3005	9002.42	248.475	2.99581	0.848239	7.05475	Out (p<0.05)	0.0120568	5.77493
719	684.5	760	11130204	North Wichita	TX	2789	7963.32	94.5878	2.85526	0.793581	6.03534	Out (p<0.05)	0.0301863	1.41272
720	686	745.5	11020009	Upper Arkansas-John Martin	CO KS	10063	28270.7	81.6467	2.80937	0.764228	6.89009	Out (p<0.05)	0.0344089	8.3341
721	685	757.5	10120108	Hat	NE SD WY	2541	7070.21	108.601	2.78245	0.595094	6.94579	Out (p<0.05)	0.0256209	1.21625
722	688.5	760.5	10040204	Box Elder	MT	3039	8451.35	113.127	2.78096	0.785313	6.20847	Out (p<0.05)	0.0245828	0.499359
723	684.5	759.5	10090208	Little Powder	MT WY	5556	15375.9	83.2924	2.76745	0.981552	5.61712	Out (p<0.05)	0.0332257	1.80661
724	694	758.5	10180007	Middle North Platte-Casper	WY	8535	23527.9	109.437	2.75664	0.737221	5.94472	Out (p<0.05)	0.0251893	44.9715
725	684.5	750	10250002	North Fork Republican	CO KS NE	5387	14343.3	214.268	2.66258	0.674328	7.65752	Out (p<0.05)	0.0124264	2.64768
726	689	756	10130302	South Fork Grand	SD	4666	12282.5	92.14	2.63235	0.613682	5.20294	Out (p<0.05)	0.028569	0.631852
727	689	759	10260003	Upper Smoky Hill	KS	3847	10113.6	229.173	2.62896	0.567513	7.2853	Out (p<0.05)	0.0114715	0.740829
728	692	758.5	10040203	Flatwillow	MT	1773	4553.64	97.9074	2.56832	0.76016	5.65145	Out (p<0.05)	0.0262322	0.499347
729	681.5	757	10050010	Cottonwood	MT	2373	6076.51	95.3484	2.56069	0.667126	6.13014	Out (p<0.05)	0.0268561	0.877567
730	690	751.5	10260011	Upper North Fork Solomon	KS	3646	9310.79	350.742	2.5537	0.66854	5.51894	Out (p<0.05)	0.00728086	1.39889
731	694.5	759	10180011	Lower Laramie	WY	6314	15767.3	132.661	2.4972	0.649412	6.11476	Out (p<0.05)	0.0188239	3.64464
732	690	762.5	10040205	Lower Musselshell	MT	4321	10476.9	68.2211	2.42464	0.909575	4.55879	Out (p<0.05)	0.0355409	0.413714
733	690	750.5	11130103	North Pease	TX	4932	11868	110.438	2.40632	0.75011	4.99644	Out (p<0.05)	0.0217889	10.514
734	691	761	11020013	Two Butte	CO	2101	4524.03	68.5287	2.15327	0.637596	5.66726	Out (p<0.05)	0.0314215	1.05649
735	691.5	767	11040002	Upper Cimarron	CO KS NM OK	4475	9257.77	132.682	2.06878	0.59094	6.322	Out (p<0.05)	0.015592	2.28905
736	691	761	10140203	Little White	NE SD	4568	9383.1	146.876	2.05409	0.695502	4.62573	Out (p<0.05)	0.0139853	6.08649
737	702.5	768.5	10180001	North Platte Headwaters	CO	3732	7031.69	259.375	1.88416	0.353873	5.25169	Out (p<0.05)	0.00726422	0.5582
738	699	759	11020011	Big Sandy	CO	5400	9936.32	76.3483	1.84006	0.45995	4.33599	Out (p<0.05)	0.0241009	3.16589
739	699.5	765	10040106	Little Dry	MT	3144	5474.55	58.0179	1.74127	0.463729	4.11064	Out (p<0.05)	0.0300126	0.548196
740	707	770	10090206	Clear	WY	2942	4857.57	126.201	1.65111	0.550697	3.00555	Out (p<0.05)	0.0130832	1.38154
741	707	769.5	10160002	Pipestem	ND	2870	4720.86	345.779	1.6449	0.449126	4.34859	Out (p<0.05)	0.00475709	2.96345
742	711	773	11120201	Upper Salt Fork Red	TX	1949	3197.79	103.751	1.64073	0.552758	3.837	Out (p<0.05)	0.0158142	3.72873
743	701.5	765	10040105	Big Dry	MT	4041	6596.44	47.1126	1.63238	0.602112	4.14026	Out (p<0.05)	0.0346484	0.800537
744	702	768.5	10260005	Hackberry	KS	1680	2692.39	266.636	1.60261	0.41108	3.72025	Out (p<0.05)	0.00601048	0.949954
745	710	762	10190001	South Platte Headwaters	CO	4144	6119.05	134.255	1.47661	0.334693	4.80519	Out (p<0.05)	0.0109985	4.99387
746	712.5	770	11130104	Middle Pease	TX	3169	4578.23	66.9449	1.44469	0.506692	3.2077	Out (p<0.05)	0.0215803	1.11477
747	710.5	763	11020002	Upper Arkansas	CO	5767	8210.77	175.134	1.42375	0.300213	4.02014	Out (p<0.05)	0.00812951	65.9597
748	712	775	11020005	Upper Arkansas-Lake Meredith	CO	5651	6902.19	80.7181	1.22141	0.292657	2.77019	Out (p<0.05)	0.0151318	19.1444
749	715.5	776	10130304	South Fork Moreau	SD	2635	3191.89	92.2921	1.21134	0.316658	3.17856	Out (p<0.05)	0.0131251	0.835457
750	715.5	775.5	10050007	Lodge	MT	3188	3858.72	31.8249	1.21039	0.392511	2.644	Out (p<0.05)	0.0380328	2.43251
751	717.5	773	10090201	Middle Fork Powder	WY	2526	2951.79	95.3712	1.16856	0.281134	3.29696	Out (p<0.05)	0.0122528	0.584865
752	723.5	779.5	10050008	Battle	MT	4132	4823.95	32.4719	1.16746	0.405197	2.81425	Out (p<0.05)	0.035953	1.67744
753	727.5	776	11020012	Rush	CO	3193	3685.72	60.4142	1.15431	0.291008	2.76467	Out (p<0.05)	0.0191067	2.81168
754	721.5	780	10050011	Whitewater	MT	4850	5438.11	24.2686	1.12126	0.315721	2.28029	Out (p<0.05)	0.046202	0.937721
755	719	779	10050006	Sage	MT	2383	2635.03	164.854	1.10576	0.284732	2.89714	Out (p<0.05)	0.00670754	0.751473
756	722.5	772	10250003	South Fork Republican	CO KS NE	6989	7425.23	212.199	1.06242	0.255461	2.81837	Out (p<0.05)	0.00500671	1.89503
757	724.5	778	10090205	Crazy Woman	WY	2489	2477.85	87.7676	0.995521	0.306503	2.19831	Out (p<0.05)	0.0113427	0.951643
758	724.5	778	10180002	Upper North Platte	CO WY	7633	7466.67	191.714	0.97821	0.218128	2.67797	Out (p<0.05)	0.00510244	1.99883
759	729	779	11120104	Tule	TX	3246	3102.89	369.467	0.955911	0.272453	1.89544	Out (p<0.05)	0.00258727	1.69779
760	727	784	11020008	Horse	CO	3548	3361.68	70.5899	0.947486	0.214159	2.24494	Out (p<0.05)	0.0134224	5.4844
761	720.5	777	10180010	Upper Laramie	CO WY	5188	4739.77	160.837	0.913602	0.221302	2.49561	Out (p<0.05)	0.00568029	21.0094
762	731	781	10180003	Pathfinder-Seminoe Reservoirs	WY	2553	2195.81	77.071	0.860092	0.258073	1.90598	Out (p<0.05)	0.0111597	0.588729
763	728	780.5	11100201	Lower Beaver	OK TX	4285	3637.2	151.658	0.848822	0.195334	2.57628	Out (p<0.05)	0.00559695	3.95238
764	729.5	775.5	11020001	Arkansas Headwaters	CO	7936	6733.9	126.261	0.848526	0.212456	2.12834	Out (p<0.05)	0.00672043	10.1325
765	731	780.5	10120107	Beaver	SD WY	4436	3734.5	115.969	0.841862	0.209761	1.55594	Out (p<0.05)	0.00725935	1.94128
766	731	778	11100203	Lower Wolf	OK TX	2773	2192.49	147.393	0.790657	0.184886	1.92716	Out (p<0.05)	0.00536429	3.41764
767	734	785.5	10150002	Niobrara Headwaters	NE WY	3585	2654.84	98.6522	0.74054	0.170655	1.94338	Out (p<0.05)	0.00750658	1.48904
768	738	782	11100102	Middle Beaver	KS OK	3631	2469.08	196.059	0.679999	0.168378	2.34795	Out (p<0.05)	0.00346835	5.25787
769	729.5	781	10190017	Sidney Draw	CO NE WY	1986	1345.82	222.279	0.677652	0.121015	2.54732	Out (p<0.05)	0.00304865	0.785776
770	738.5	784.5	10250001	Arikaree	CO KS NE	3918	2560.44	213.644	0.653507	0.171512	1.59319	Out (p<0.05)	0.00305886	0.683348
771	746	789	10120104	Lance	WY	2896	1486.56	78.9567	0.513315	0.123722	1.12403	Out (p<0.05)	0.00650122	0.463254
772	748.5	793	10120103	Upper Cheyenne	WY	3758	1913.6	62.5782	0.509208	0.120875	1.06831	Out (p<0.05)	0.00813714	1.13801
773	744	786.5	11020004	Chico	CO	1890	951.562	93.628	0.503472	0.102414	1.43298	Out (p<0.05)	0.00537737	20.3274
774	753	795.5	10250013	Little Beaver	CO KS	1660	761.615	331.336	0.458804	0.0957654	1.13493	Out (p<0.05)	0.00138471	0.809839
775	751	791	11120102	Palo Duro	NM TX	2277	1009.28	305.902	0.443251	0.0749761	1.49237	Out (p<0.05)	0.001449	20.5967
776	757	796	10090204	Salt	WY	2096	878.798	67.1411	0.419274	0.091908	0.869089	Out (p<0.05)	0.00624467	2.34855
777	749	791.5	11130301	Washita Headwaters	OK TX	3712	1524.53	134.273	0.410702	0.0934578	0.990903	Out (p<0.05)	0.00305871	2.71286
778	749	792	10160001	James Headwaters	ND	4748	1897.13	414.878	0.399565	0.0705547	1.02178	Out (p<0.05)	0.000963089	6.86895
779	756.5	790	11090101	Middle Canadian-Trujillo	NM TX	4563	1774.66	69.6749	0.388924	0.104102	0.914498	Out (p<0.05)	0.00558198	1.25917
780	754	796	10250010	Upper Sappa	KS	2609	972.284	384.846	0.372666	0.0684131	1.28473	Out (p<0.05)	0.00096835	0.805879
781	758.5	793	11080006	Upper Canadian-Ute Reservoir	NM TX	5728	2092.19	40.849	0.365256	0.0937102	0.898201	Out (p<0.05)	0.00894163	3.68287
782	757	791	10050013	Frenchman	MT	5609	1979.81	9.43629	0.352971	0.121861	0.717077	Out (p<0.05)	0.0374057	0.694552
783	757	793	11080008	Revuelto	NM	2198	767.678	44.8478	0.349262	0.0877078	1.00604	Out (p<0.05)	0.00778772	15.634
784	761.5	795	10090203	South Fork Powder	WY	3224	1123.77	76.175	0.348563	0.0798604	1.01578	Out (p<0.05)	0.00457582	1.60078
785	758	794.5	10120201	Upper Belle Fourche	SD WY	7140	2393.08	104.091	0.335166	0.0687948	1.1404	Out (p<0.05)	0.00321994	1.88949
786	759.5	798	10180004	Medicine Bow	WY	3685	963.561	122.977	0.261482	0.0731805	0.807667	Out (p<0.05)	0.00212626	0.320501
787	765.5	798.5	10180006	Sweetwater	WY	6843	1755	87.9835	0.256467	0.0799423	0.724795	Out (p<0.05)	0.00291494	0.738165
788	769.5	796	11020010	Purgatoire	CO NM	9061	2287.92	70.6938	0.252502	0.0582588	0.697168	Out (p<0.05)	0.00357177	7.0829
789	772	801.5	10260004	Ladder	CO KS	3643	689.96	298.564	0.189393	0.0356903	0.52668	Out (p<0.05)	0.000634346	0.30095
790	773.5	800	10250012	South Fork Beaver	CO KS	1964	367.79	300.752	0.187266	0.0357769	0.681222	Out (p<0.05)	0.00062266	0.8895
791	775.5	801	11100104	Palo Duro	OK TX	5628	867.191	381.611	0.154085	0.0291653	0.440624	Out (p<0.05)	0.000403776	1.79118
792	773	805	11040004	Sand Arroyo	CO KS	1552	235.853	139.251	0.151967	0.0251567	0.541931	Out (p<0.05)	0.00109131	1.11536
793	781.5	806	11020006	Huerfano	CO	4994	685.195	67.9622	0.137204	0.0243378	0.498901	Out (p<0.05)	0.00201882	5.36943
794	778.5	806	11090102	Punta De Agua	NM TX	3969	537.092	92.7822	0.135322	0.0347572	0.389579	Out (p<0.05)	0.00145849	1.52376
795	781	806	11080003	Upper Canadian	NM	5530	596.573	53.1192	0.107879	0.0245828	0.368112	Out (p<0.05)	0.00203089	1.45829
796	781.5	808	10140201	Upper White	NE SD	9954	1058.94	133.512	0.106383	0.0206644	0.391024	Out (p<0.05)	0.000796804	3.56954
797	787.5	807	11080004	Mora	NM	3770	396.787	101.41	0.105249	0.0180866	0.308521	Out (p<0.05)	0.00103785	3.02777
798	783.5	809	10050001	Milk Headwaters	MT	4550	460.26	34.077	0.101156	0.0221529	0.313155	Out (p<0.05)	0.00296845	1.39207
799	785	810	11120301	Upper North Fork Red	TX	2692	269.197	163.892	0.0999991	0.0168975	0.348275	Out (p<0.05)	0.000610151	17.0603
800	787	808	11120101	Tierra Blanca	NM TX	4912	442.699	318.785	0.0901261	0.0161816	0.289408	Out (p<0.05)	0.000282718	13.0965
801	788	811	11020007	Apishapa	CO	2817	212.582	51.1736	0.0754639	0.0163583	0.224458	Out (p<0.05)	0.00147466	5.79711
802	788	812	10120105	Lightning	WY	2591	190.467	62.8103	0.0735112	0.0177912	0.241772	Out (p<0.05)	0.00117037	0.542634
803	792	813	11080007	Ute	NM	5747	362.101	38.4903	0.063007	0.0159056	0.205145	Out (p<0.05)	0.00163696	1.56509
804	794.5	813	10180005	Little Medicine Bow	WY	2603	151.94	88.4844	0.0583711	0.011599	0.192256	Out (p<0.05)	0.000659677	0.45995
805	789.5	812	11080001	Canadian Headwaters	CO NM	4485	250.56	89.3015	0.0558662	0.00998068	0.275824	Out (p<0.05)	0.00062559	3.74756
806	793.5	812	11080002	Cimarron	NM	2646	147.495	94.6819	0.0557426	0.00801847	0.216968	Out (p<0.05)	0.000588736	5.88134
807	793	813	11080005	Conchas	NM	2718	142.625	37.3503	0.0524741	0.00980841	0.161899	Out (p<0.05)	0.00140492	1.4535
808	795	813	11100202	Upper Wolf	TX	2215	106.221	170.378	0.0479551	0.0075112	0.15763	Out (p<0.05)	0.000281463	2.75901
809	796.5	814	11100103	Coldwater	NM OK TX	4351	196.57	291.471	0.0451782	0.00715821	0.153669	Out (p<0.05)	0.000155001	3.98635
810	800	814.5	11100101	Upper Beaver	NM OK TX	7211	267.2	159.801	0.0370545	0.0041855	0.180281	Out (p<0.05)	0.000231879	12.6395
811	801.5	814	10120101	Antelope	WY	2630	86.6517	60.6068	0.0329474	0.00473344	0.114713	Out (p<0.05)	0.000543626	1.39545
812	803.5	814	10120102	Dry Fork Cheyenne	WY	1326	35.5538	59.586	0.0268128	0.00441583	0.114207	Out (p<0.05)	0.000449985	0.96443
813	804	815	10260001	Smoky Hill Headwaters	CO KS	2771	65.7593	130.959	0.0237312	0.00305743	0.086004	Out (p<0.05)	0.000181211	1.51818
814	805	815	10260002	North Fork Smoky Hill	CO KS	1923	37.2282	252.433	0.0193594	0.00257608	0.0802471	Out (p<0.05)	7.66915e-05	0.474311
815	812	816	11040001	Cimarron Headwaters	CO NM OK	3999	32.8283	54.1034	0.00820914	0.00124673	0.0375444	Out (p<0.05)	0.000151731	0.828933
816	814	816	10190015	Upper Lodgepole	CO NE WY	2748	7.42997	274.651	0.00270377	0.000192307	0.0185582	Out (p<0.05)	9.84441e-06	3.01037
817	817	817	11090103	Rita Blanca	NM OK TX	2814	0	323.896	0	0	0	Out (p<0.05)	0	0
818	818	818	11090104	Carrizo	NM TX	2780	0	177.443	0	0	0	Out (p<0.05)	0	0
	**The rank for this HUC has been revised. The updated ranking resulted from a revision to an unusually high value of a land-to-water delivery factor reported in the geospatial dataset for a very small sub-watershed within the HUC.
	Based on the updated analysis, the rankings changed as follows for three HUC8 watersheds:
	HUC TN original rank TN updated rank TP original rank TP updated rank
	10240011 5 99 28 92
	7140101 19 45 no change
	10200103 129 164 no change
