# Supplementary material for: Incorporating Uncertainty Into the Ranking of SPARROW Model Nutrient Yields From Mississippi/Atchafalaya River Basin Watersheds
Source: J Am Water Resour Assoc. 2009 Apr;45(2):534–49. doi: 10.1111/j.1752-1688.2009.00310.x (PMC3307625; doi:10.1111/j.1752-1688.2009.00310.x)
Supplement: Supplementary file 2 [file jawr0045-0534-SD2.xls]

## Sheet: TP_supple
Table S2. Ranking of HUC8 watersheds in the Mississippi/Atchafalaya River Basin on the basis of total phosphorus yields, with confidence intervals.
Supplementary Material to Robertson et al., 2009, Journal of the American Water Resources Association, Incorporating uncertainty into the ranking of SPARROW model nutrient yields from Mississippi/Atchafalaya River Basin watersheds.
The incremental nutrient yield (and delivered yield) was computed for each HUC8 watershed by summing the loads (or delivered loads) from each reach within the HUC8 watershed (estimated by previous application of the hybrid statistical/mechanistic watershed model SPARROW, Alexander, et al. 2008), and then dividing by the total area of the HUC8 watershed. Alexander, R.B., R.A. Smith, G.E. Schwarz, …
HUC8's are based on Seaber, P.R., F.P. Kapinos, and G.L. Knapp, 1987. Hydrologic Unit maps: U.S. Geol. Surv. Water-Supply Paper 2294, 63 p. Available online at: http://water.usgs.gov/GIS/huc.html
Definitions:
Yield: Load per unit area upstream of the site.
Incremental Yield: That part of the yield generated within a HUC8 watershed.
Delivered Incremental Load: That part of the load generated within an individual HUC8 watershed and delivered to a specified location after compensating for the loss of nutrients with transport to that location.
Delivered Incremental Yield: That part of the yield generated within a HUC8 watershed and delivered to a specified location after compensating for the loss of nutrients with transport to that location.
Ranking of eight-digit Hydrologic Unit Code (HUC8) watersheds based on delivered incremental yields of Total Phosphorus to the Gulf of Mexico. (Ranking from 1, the highest, to 818, the lowest)
[%, percent; CI, Confidence interval; kg, kilogram; km2, square kilometer]
[In (p<0.05), in the Top 150 category of sites with a probability of error less than 5 percent; Out (p<0.05), not in the Top category of sites with a probability of error less than 5 percent]
Rank based on Total Phosphorus Delivered Incremental Yield	Lower 90% CI for Rank	Upper 90% CI for Rank	HUC8	HUC8 NAME	STATES include in the HUC8	Area (km2)	Total Phosphorus Delivered Incremental Load (kg)	Total Phosphorus Incremental Yield (kg/km2)	Total Phosphorus Delivered Incremental Yield (kg/km2)	Lower 90% CI for Delivered Incremental Yield (kg/km2)	Upper 90% CI for Delivered Incremental Yield (kg/km2)	Probability of error when being placed in or out of the Top 150 Category	Fraction of Incremental Load Delivered to the Gulf	Percent of Delivered Incremental yield from urban areas based on SPARROW
1	2	67	7120003	Chicago	IL IN	1256	687447	858.282	544.331	127.43	1073.11	In (p<0.05)	0.637705	99.3056
2	2	164.5	8020201	New Madrid-St. Johns	KY MO	1340	537766	426.15	401.318	69.572	1707.46	In (p<0.10)	0.941728	1.90758
3	6	227	8020204	Little River Ditches	AR KY MO	6336	1.78071e+06	337.719	281.047	45.2859	783.711	In (p<0.25)	0.83219	2.25141
4	7	224	5120101	Upper Wabash	IN OH	4606	1.17129e+06	376.636	254.296	48.8077	527.716	In (p<0.10)	0.675175	4.07489
5	6.5	205	5100102	South Fork Licking	KY	2391	527988	276.641	220.823	56.434	455.277	In (p<0.25)	0.798231	4.12592
6	5.5	235.5	8010211	Horn Lake-Nonconnah	MS TN	714	142182	249.666	199.135	47.4609	541.777	In (p<0.25)	0.797604	87.5675
7	9	250.5	11140202	Middle Red-Coushatta	LA	1181	231136	203.026	195.712	48.1747	481.918	In (p<0.25)	0.963975	16.9947
8	3.5	225	7120004	Des Plaines	IL WI	4060	776182	316.573	191.178	45.2865	599.892	In (p<0.25)	0.603897	89.3014
9	6	243	5100205	Lower Kentucky	KY	8456	1.57203e+06	232.49	185.907	39.5247	392.904	In (p<0.25)	0.799638	11.6507
10	10	266.5	5140103	Rolling Fork	KY	3765	695375	219.892	184.695	34.5017	274.245	In (p<0.25)	0.839935	3.80605
11	11	272	5140102	Salt	KY	4041	726318	221.81	179.737	35.0124	392.285	In (p<0.25)	0.810322	32.4826
12	11.5	210	5090203	Middle Ohio-Laughery	IN KY OH	3544	618303	188.498	174.465	44.9791	336.713	In (p<0.25)	0.925551	46.2679
13	6	260.5	7140101	Cahokia-Joachim	IL MO	4402	763039	183.954	173.339	12.2979	355.547	In (p<0.25)	0.942296	58.9965
14	11	268.5	8030207	Big Sunflower	AR MS	6956	1.20006e+06	179.88	172.522	36.7717	469.761	Uncertain	0.959096	3.359
15	11	255.5	11110203	Lake Conway-Point Remove	AR	3145	531144	200.055	168.885	33.4162	298.111	In (p<0.25)	0.844195	6.04464
16	6	296.5	8020203	Lower St. Francis	AR MS MO TN	7572	1.25754e+06	192.882	166.077	31.132	384.337	Uncertain	0.861031	4.0429
17	8	290.5	10290111	Lower Osage	MO	2777	459894	195.66	165.608	28.6182	434.232	In (p<0.25)	0.846407	2.11704
18	7.5	305.5	11010009	Lower Black	AR MO	2129	347919	177.66	163.419	30.61	459.848	In (p<0.25)	0.919842	2.1564
19	14.5	258.5	5110005	Lower Green	KY	2133	347168	172.064	162.76	37.819	306.803	In (p<0.25)	0.945931	4.04387
20	9	272	5120206	Upper East Fork White	IN	2246	356744	193.036	158.835	39.5756	393.093	Uncertain	0.822826	8.47879
21	10.5	328.5	8030209	Deer-Steele	AR LA MS	1863	293114	164.347	157.334	31.0393	478.254	Uncertain	0.95733	2.42316
22	12	290	8010206	Forked Deer	TN	151	23597.2	159.707	156.273	35.0978	309.556	Uncertain	0.978495	2.87887
23	10	249	11110202	Dardanelle Reservoir	AR	4691	726093	195.075	154.784	37.323	319.247	In (p<0.25)	0.793462	2.41425
24	14.5	371	5120107	Wildcat	IN	1898	291081	186.598	153.362	25.1154	368.882	Uncertain	0.821886	14.4359
25	9.5	256	5140101	Silver-Little Kentucky	IN KY	3213	490841	164.577	152.767	35.1983	289.783	In (p<0.25)	0.92824	28.9491
26	11.5	284.5	5010009	Lower Allegheny	PA	1244	189573	174.126	152.39	33.8993	319.351	Uncertain	0.875171	79.7727
27	16.5	337.5	8010100	Lower Mississippi-Memphis	AR IL KY MS MO TN	4647	697698	153.31	150.139	26.6581	444.542	Uncertain	0.979321	5.78091
28	1	255.5	10240011	Independence-Sugar	KS MO	2719	404569	165.617	148.793	2.55297	327.684	In (p<0.25)	0.898421	23.3822
29	10.5	321	5110002	Barren	KY TN	5813	862423	218.606	148.361	29.3796	294.645	In (p<0.25)	0.678669	6.87223
30	13.5	333.5	8020401	Lower Arkansas	AR MS	2077	305533	151.83	147.103	30.5545	280.068	Uncertain	0.968868	5.23232
31	12.5	292	8020302	Cache	AR MO	5258	767813	172.768	146.028	39.2448	477.786	Uncertain	0.845222	2.39615
32	11	297.5	5120104	Eel	IN	1927	279154	171.014	144.865	28.0214	315.942	Uncertain	0.847091	8.20649
33	15	356.5	11140106	Pecan-Waterhole	AR OK TX	3761	541275	163.399	143.918	23.6492	264.009	Uncertain	0.880775	1.78344
34	16.5	353	5120110	Sugar	IN	2047	291531	170.772	142.419	26.0383	286.565	Uncertain	0.833972	6.69038
35	10.5	288	5120109	Vermilion	IL IN	3718	527013	172.621	141.746	34.1286	417.054	Uncertain	0.821141	11.2415
36	12.5	333	10300101	Lower Missouri-Crooked	KS MO	7160	1.01228e+06	179.204	141.38	20.576	268.341	Uncertain	0.788933	32.0071
37	10.5	277.5	10300103	Lamine	MO	2842	400922	177.762	141.07	29.95	328.069	Uncertain	0.793588	3.53956
38	10	298.5	10300102	Lower Missouri-Moreau	MO	8576	1.19812e+06	163.865	139.706	28.9384	302.058	Uncertain	0.852571	8.03611
39	14.5	300.5	11110205	Cadron	AR	1918	267189	159.225	139.306	30.4781	243.726	Uncertain	0.8749	4.48469
40	11.5	332.5	5120112	Embarras	IL IN	6297	866466	161.575	137.6	24.6931	324.937	Uncertain	0.851615	4.70639
41	15	288	7080103	Lower Wapsipinicon	IL IA	2611	354644	163.348	135.827	35.5898	300.664	Uncertain	0.83152	3.31093
42	20.5	353.5	8020304	Big	AR	2542	343386	141.911	135.085	24.0999	324.243	Uncertain	0.951897	2.94859
43	17	295	7100009	Lower Des Moines	IL IA MO	5583	751700	158.512	134.641	27.3542	238.594	Uncertain	0.849407	3.40441
44	15	328.5	8080101	Atchafalaya	LA	2884	387559	191	134.382	33.1855	281.527	Uncertain	0.703573	10.6227
45	11	319	7140105	Upper Mississippi-Cape Girardeau	IL MO	4629	617657	139.434	133.432	31.2723	324.742	Uncertain	0.956958	5.66687
46	7	327.5	8050002	Bayou Macon	AR LA MS	2693	356152	290.972	132.251	30.4438	587.693	Uncertain	0.454515	1.72629
47	8.5	310	7110009	Peruque-Piasa	IL MO	1666	218930	148.561	131.41	25.8894	285.182	Uncertain	0.884556	44.5847
48	12	292.5	11010013	Upper White-Village	AR	1828	239326	147.805	130.922	32.1102	333.387	Uncertain	0.88578	4.25678
49	14	313	5100101	Licking	KY	7151	930637	161.099	130.141	24.5807	259.755	Uncertain	0.80783	9.24243
50	14	278.5	5130201	Lower Cumberland-Old Hickory Lake	TN	2756	357128	226.366	129.582	31.3879	225.613	Uncertain	0.572445	12.8057
51	13	316.5	7140204	Lower Kaskaskia	IL	4098	529892	143.298	129.305	25.9422	269.058	Uncertain	0.902352	13.1914
52	14	345	10300200	Lower Missouri	MO	4217	543276	140.391	128.83	19.9711	299.532	Uncertain	0.917653	29.6208
53	18.5	301.5	7080209	Lower Iowa	IA	4454	571932	162.761	128.409	26.0732	248.531	Uncertain	0.788939	7.0086
54	19	325.5	8020205	L'anguille	AR	2279	292629	138.625	128.403	31.0345	274.529	Uncertain	0.92626	5.62503
55	13.5	296	5140201	Lower Ohio-Little Pigeon	IN KY	3935	504671	136.357	128.252	30.8213	344.336	Uncertain	0.94056	11.2676
56	16	325	5130202	Lower Cumberland-Sycamore	TN	1572	200298	174.136	127.416	24.598	234.913	Uncertain	0.731703	68.2236
57	10.5	318.5	7130007	South Fork Sangamon	IL	3057	388679	214.731	127.144	30.263	476.047	Uncertain	0.592107	7.18508
58	14.5	324.5	5080002	Lower Great Miami	IN OH	3461	439807	172.715	127.075	26.7973	282.523	Uncertain	0.735751	57.9358
59	15.5	313	5140206	Lower Ohio	IL KY MO	2667	338411	134.905	126.888	20.0088	209.878	Uncertain	0.940573	9.90948
60	23.5	310.5	11110201	Frog-Mulberry	AR	3470	438537	174.665	126.379	25.8719	188.872	Uncertain	0.723554	4.62192
61	10	348.5	5090201	Ohio Brush-Whiteoak	KY OH	5534	698774	146.099	126.269	13.248	252.287	Uncertain	0.864273	7.95539
62	16.5	320.5	7060003	Grant-Little Maquoketa	IA WI	2865	360939	162.253	125.982	25.4402	220.207	Uncertain	0.776456	4.1955
63	14.5	336	5110001	Upper Green	KY	8049	1.01173e+06	186.448	125.696	20.8907	253.409	Uncertain	0.674163	4.21366
64	14	336	7080104	Flint-Henderson	IL IA	6010	752300	158.253	125.175	24.7224	232.642	Uncertain	0.790979	6.41122
65	11	312	7110008	Cuivre	MO	3181	398113	149.496	125.154	25.0334	282.783	Uncertain	0.837168	5.03482
66	15.5	329	8020301	Lower White-Bayou Des Arc	AR	2951	368326	144.289	124.814	24.4304	239.652	Uncertain	0.865028	4.71015
67	16	345	5120105	Middle Wabash-Deer	IN	1828	227556	149.202	124.483	22.781	297.009	Uncertain	0.834325	7.87444
68	20	297	8010210	Wolf	MS TN	2096	260759	133.425	124.408	25.6655	228.39	Uncertain	0.932419	58.4238
69	8	390.5	7120005	Upper Illinois	IL	2482	307931	197.508	124.066	22.7064	345.728	Uncertain	0.628157	4.41756
70	16.5	315.5	10300104	Blackwater	MO	3986	493754	156.732	123.872	24.7877	267.913	Uncertain	0.790346	4.76802
71	16	325	5130206	Red	KY TN	3665	453839	172.234	123.83	29.3586	249.253	Uncertain	0.718967	12.032
72	16.5	309	5140202	Highland-Pigeon	IN KY	2707	334283	130.594	123.489	24.3437	254.619	Uncertain	0.94559	27.7995
73	17.5	320	10280101	Upper Grand	IA MO	8457	1.04054e+06	169.548	123.039	22.9693	216.85	Uncertain	0.725687	1.71226
74	19	316	7130005	Spoon	IL	4843	595341	158.28	122.928	20.8306	220.513	Uncertain	0.77665	3.40362
75	21.5	316.5	8030202	Tallahatchie	MS	2747	337455	130.937	122.845	34.6674	230.826	Uncertain	0.938196	2.89854
76	16	339.5	5120113	Lower Wabash	IL IN KY	3303	404433	131.496	122.444	29.7115	285.49	Uncertain	0.931164	4.8564
77	21	286.5	5110006	Pond	KY	2121	259479	132.76	122.338	30.2941	237.715	Uncertain	0.921499	5.92057
78	21.5	345	5120114	Little Wabash	IL IN	6008	730396	141.443	121.57	27.7996	240.95	Uncertain	0.859499	4.30118
79	10.5	318	7090006	Kishwaukee	IL WI	3195	387807	167.163	121.379	31.7055	318.944	Uncertain	0.726116	14.8299
80	15	388.5	5120209	Patoka	IN	2255	273273	142.103	121.185	15.8285	266.067	Uncertain	0.8528	7.29914
81	20.5	327	10280103	Lower Grand	IA MO	6146	744336	158.567	121.109	24.4975	243.037	Uncertain	0.76377	1.2162
82	21.5	319.5	7130010	La Moine	IL	3598	435738	156.3	121.106	22.6774	272.059	Uncertain	0.77483	3.43962
83	15.5	371	7130001	Lower Illinois-Senachwine Lake	IL	5258	636644	188.694	121.081	23.5758	396.051	Uncertain	0.64168	9.33764
84	16	324.5	7080107	Skunk	IL IA	4311	521789	155.665	121.037	26.2305	259.907	Uncertain	0.777548	3.24656
85	19	305.5	5140203	Lower Ohio-Bay	IL KY	3162	382371	126.823	120.927	23.9234	240.05	Uncertain	0.953509	2.75377
86	10.5	310	10230006	Big Papillion-Mosquito	IA NE	2950	356371	178.004	120.804	27.2262	297.309	Uncertain	0.678657	47.9485
87	13	319	7120007	Lower Fox	IL	2905	347537	189.941	119.634	28.0271	375.882	Uncertain	0.629848	28.1899
88	21	305	5120202	Lower White	IN	4298	513648	135.359	119.509	28.9501	208.782	Uncertain	0.882899	9.27806
89	21	331.5	7140203	Shoal	IL	2227	266117	189.495	119.496	25.6732	254.365	Uncertain	0.630601	4.18544
90	10.5	361	7130002	Vermilion	IL	3309	391528	200.12	118.322	23.0334	380.266	Uncertain	0.591256	3.70248
91	24	330	5120201	Upper White	IN	7265	852713	166.935	117.373	25.1764	237.564	Uncertain	0.703106	49.9324
92	16	299	7080101	Copperas-Duck	IL IA	2817	328850	139.273	116.737	29.0542	254.542	Uncertain	0.838192	31.7881
93	12.5	365.5	7130008	Lower Sangamon	IL	2435	278298	128.701	114.291	22.2383	418.95	Uncertain	0.888034	14.2363
94	21.5	289	11140102	Blue	OK TX	1715	195698	142.494	114.11	33.0032	230.45	Uncertain	0.800805	3.87435
95	19	313	7060005	Apple-Plum	IL IA WI	3835	436680	147.087	113.867	26.1466	221.029	Uncertain	0.774145	8.22898
96	21.5	322	7110001	Bear-Wyaconda	IL IA MO	4301	488967	140.575	113.687	21.5077	222.563	Uncertain	0.808726	2.17537
97	18.5	337	11140101	Bois D'arc-Island	OK TX	5252	596385	149.894	113.554	29.313	208.218	Uncertain	0.75756	7.09639
98	17	321.5	7110004	The Sny	IL MO	5205	589772	125.954	113.309	27.2536	219.629	Uncertain	0.899605	7.45498
99	17.5	334	10280102	Thompson	IA MO	5926	670472	160.639	113.141	23.5275	221.91	Uncertain	0.704318	1.35697
100	9.5	339.5	7130012	Macoupin	IL	2454	277190	128.801	112.954	22.7559	321.359	Uncertain	0.876969	4.33658
101	16	338	8020402	Bayou Meto	AR	2413	272020	125.114	112.731	27.6407	275.216	Uncertain	0.901027	9.59973
102	17	323.5	5020005	Lower Monongahela	PA WV	3986	444614	131.946	111.544	23.5283	215.004	Uncertain	0.845378	60.0148
103	16.5	309.5	7060006	Maquoketa	IA	4792	532462	154.137	111.115	24.9821	220.558	Uncertain	0.720885	3.0161
104	25.5	393	5120204	Driftwood	IN	2872	318669	148.498	110.957	14.6657	197.452	Uncertain	0.747198	19.2188
105	18.5	391.5	10240010	Nodaway	IA MO	2598	287074	152.555	110.498	16.1108	243.593	Uncertain	0.724316	1.00479
106	15.5	317.5	5120207	Muscatatuck	IN	2944	325146	143.213	110.444	22.0969	264.943	Uncertain	0.771185	7.97186
107	24.5	359	5140104	Blue-Sinking	IN KY	4987	548478	122.532	109.982	18.1335	187.394	Uncertain	0.897574	8.64688
108	18	371	11010004	Middle White	AR	3949	434137	117.532	109.936	18.1215	196.995	Uncertain	0.935372	4.69944
109	18.5	348	5120205	Flatrock-Haw	IN	1101	120762	135.854	109.684	22.154	270.595	Uncertain	0.807369	8.69946
110	16	327.5	5140204	Saline	IL	2847	311706	126.968	109.486	29.6463	270.612	Uncertain	0.862306	4.62808
111	17.5	364.5	5120102	Salamonie	IN	1173	127838	245.491	108.984	19.6451	220.252	Uncertain	0.443941	3.18235
112	28.5	336.5	8010204	North Fork Forked Deer	TN	2484	268728	119.558	108.183	22.2933	176.213	Uncertain	0.904862	13.1601
113	18	315	10280202	Lower Chariton	MO	2709	292735	135.826	108.06	26.457	222.795	Uncertain	0.795579	1.14523
114	22	363.5	8040305	Black	LA	758	81331.6	108.375	107.298	24.0946	291.909	Uncertain	0.990054	1.31732
115	17.5	323	10270104	Lower Kansas	KS MO	4281	457053	146.526	106.763	22.5986	216.469	Uncertain	0.728627	31.8617
116	21	351	11110104	Robert S. Kerr Reservoir	AR OK	4453	470911	167.788	105.751	19.5051	210.543	Uncertain	0.630269	7.09677
117	15.5	350.5	8010201	Bayou De Chien-Mayfield	KY TN	2486	261784	132.814	105.303	19.9947	232.734	Uncertain	0.792862	5.41354
118	14.5	368	10290203	Lower Gasconade	MO	2848	299506	118.178	105.164	18.9348	223.57	Uncertain	0.889878	3.97366
119	11.5	368.5	7140202	Middle Kaskaskia	IL	4813	504733	175.907	104.869	17.1613	315.674	Uncertain	0.596159	4.56305
120	15	317	7080105	South Skunk	IA	4841	506736	165.39	104.676	26.676	254.131	Uncertain	0.632905	6.86676
121	17.5	385.5	7130006	Upper Sangamon	IL	3776	395042	157.541	104.619	25.7518	339.479	Uncertain	0.664075	10.5704
122	19.5	367	8050003	Tensas	LA MS	2652	272249	168.841	102.658	23.975	278.405	Uncertain	0.608014	1.24975
123	19	345	6040002	Upper Duck	TN	3103	317165	212.483	102.212	21.3363	238.333	Uncertain	0.481038	5.47207
124	14	374.5	7090007	Green	IL	2488	253196	126.576	101.767	16.9511	282.727	Uncertain	0.803997	4.96381
125	16	371.5	7110003	South Fabius	MO	1639	166228	131.207	101.421	18.0647	239.718	Uncertain	0.772982	1.39536
126	33.5	327.5	11140109	Lower Little	AR OK	5017	505302	186.238	100.718	23.9596	170.703	Uncertain	0.540802	1.67251
127	18	355.5	5110003	Middle Green	KY	2735	274294	115.027	100.29	19.9653	186.233	Uncertain	0.871883	6.01854
128	20.5	318	7090003	Pecatonica	IL WI	4833	484449	151.749	100.238	23.673	173.203	Uncertain	0.660547	5.74554
129	20	331	11010012	Strawberry	AR	1947	194875	115.905	100.09	21.3674	198.033	Uncertain	0.863555	2.76865
130	15.5	337.5	6040006	Lower Tennessee	KY TN	1825	181343	107.998	99.3658	15.5662	213.785	Uncertain	0.920069	13.9341
131	24	388	11110204	Petit Jean	AR	2777	275708	173.064	99.2825	16.3106	171.136	Uncertain	0.573675	1.82557
132	19.5	333	7110002	North Fabius	IA MO	2395	237060	135.911	98.9812	20.7463	218.241	Uncertain	0.728281	1.41986
133	16.5	320.5	5090202	Little Miami	KY OH	4519	447078	147.7	98.933	24.0213	234.634	Uncertain	0.669826	48.1994
134	14.5	327.5	10240013	One Hundred And Two	IA MO	1971	193040	153.406	97.9399	22.4578	206.064	Uncertain	0.638438	6.20525
135	26.5	385.5	7120002	Iroquois	IL IN	5505	538034	166.845	97.7356	22.7667	256.563	Uncertain	0.585786	2.59942
136	29.5	338.5	5030101	Upper Ohio	OH PA WV	4870	473158	112.505	97.1578	23.3743	151.442	Uncertain	0.863584	57.9967
137	23.5	327	7010206	Twin Cities	MN	2574	248165	275.843	96.4123	20.9825	179.184	Uncertain	0.349518	94.8986
138	31	319.5	11140104	Clear Boggy	OK	2629	252591	132.856	96.0787	27.6574	182.524	Uncertain	0.723182	2.45051
139	26	376	11140201	Mckinney-Posten Bayous	AR LA TX	2612	250853	211.676	96.0389	18.4391	212.134	Uncertain	0.453707	0.523605
140	18	357.5	8050001	Boeuf	AR LA	6699	643145	189.126	96.0062	17.5775	288.8	Uncertain	0.507631	2.90717
141	21.5	412.5	10240009	West Nodaway	IA	2075	198802	148.902	95.8082	16.6635	204.517	Uncertain	0.643433	1.93989
142	51	347.5	5120108	Middle Wabash-Little Vermilion	IL IN	5588	533594	119.816	95.4892	19.1687	158.21	Uncertain	0.796964	11.8101
143	30.5	336	7080206	Lower Cedar	IA	2705	256420	117.666	94.7949	24.9679	171.221	Uncertain	0.805628	11.6098
144	21	357.5	5120111	Middle Wabash-Busseron	IL IN	5383	510086	107.409	94.7586	22.0389	248.587	Uncertain	0.882224	14.2995
145	22.5	372.5	11110207	Lower Arkansas-Maumelle	AR	2987	280873	103.734	94.0319	20.7227	203.657	Uncertain	0.906468	45.3751
146	23.5	368	5120208	Lower East Fork White	IN	4944	463784	114.186	93.8075	18.7844	198.731	Uncertain	0.821532	10.0287
147	22	380.5	11110102	Dirty-Greenleaf	OK	2147	200696	181.67	93.4773	19.072	200.821	Uncertain	0.514545	4.88417
148	14	325.5	10240007	South Fork Big Nemaha	KS NE	1900	177491	130.73	93.4164	25.6855	237.525	Uncertain	0.714573	1.23514
149	18	357.5	7090005	Lower Rock	IL WI	5725	534640	113.781	93.3869	20.2155	256.351	Uncertain	0.820759	24.635
150	20.5	374	10270102	Middle Kansas	KS	5679	530208	124.777	93.3629	11.8454	200.689	Uncertain	0.748235	11.3067
151	12.5	347	11140207	Lower Red-Lake Iatt	LA	3703	345660	112.005	93.3459	23.879	266.966	Uncertain	0.833405	4.2625
152	18.5	330.5	10230001	Blackbird-Soldier	IA NE SD	4355	403869	133.152	92.7369	25.3757	210.123	Uncertain	0.696471	7.16915
153	24.5	378.5	7130011	Lower Illinois	IL	6117	566502	104.777	92.6111	15.8364	192.923	Uncertain	0.883889	4.83169
154	26.5	322	8010205	South Fork Forked Deer	TN	2721	250942	101.82	92.2241	24.6515	172.818	Uncertain	0.905761	13.3653
155	31.5	374	5040003	Walhonding	OH	3191	293843	127.84	92.085	20.0017	165.476	Uncertain	0.720315	12.3989
156	31	360.5	11010010	Spring	AR MO	3171	291301	108.481	91.864	19.8394	158.753	Uncertain	0.846821	4.78372
157	36	351.5	7100008	Lake Red Rock	IA	6340	579916	159.873	91.4694	19.4508	143.027	Uncertain	0.572138	8.60793
158	19.5	375	7080106	North Skunk	IA	2214	202270	145.373	91.3597	16.627	258.789	Uncertain	0.628452	2.65816
159	49.5	396	8030204	Coldwater	MS	4647	422708	128.992	90.9637	15.663	161.243	Uncertain	0.705191	5.18184
160	37	377	8010202	Obion	KY TN	3333	303141	113.963	90.9513	15.4816	167.241	Uncertain	0.798079	6.12328
161	28	325	5030104	Beaver	PA	627	56593.4	102.326	90.2607	21.4739	187.035	Uncertain	0.882088	46.821
162	15	383.5	5030202	Upper Ohio-Shade	OH WV	3698	332804	104.495	89.9955	9.43262	228.443	Uncertain	0.861239	13.0954
163	21.5	392.5	10270101	Upper Kansas	KS	1365	122745	116.168	89.9234	13.7615	189.755	Uncertain	0.774079	11.2782
164	24.5	366	7140103	Bourbeuse	MO	2086	187347	111	89.8117	17.7398	196.262	Uncertain	0.809115	8.42733
165	24.5	334	7140107	Whitewater	MO	3200	287099	96.9625	89.7185	22.4541	193.42	Uncertain	0.925291	5.85475
166	49.5	349.5	8060202	Lower Big Black	MS	4876	436132	94.9552	89.4446	20.1735	134.16	Uncertain	0.941966	10.3324
167	33	337.5	8010209	Loosahatchie	TN	1887	168364	101.087	89.2231	22.4753	171.014	Uncertain	0.882637	32.9012
168	32.5	388.5	10230002	Floyd	IA	2412	212649	152.877	88.163	16.8223	140.769	Uncertain	0.576694	7.68651
169	33.5	378.5	5060001	Upper Scioto	OH	8235	724659	187.805	87.9975	16.3172	155.452	Uncertain	0.468559	37.3332
170	36	359.5	5130205	Lower Cumberland	KY TN	6089	531443	108.549	87.2791	22.4702	166.387	Uncertain	0.804054	8.22155
171	39.5	353	11070105	Lower Verdigris	OK	2133	185923	171.695	87.1649	18.6877	157.347	Uncertain	0.507674	10.4607
172	37.5	368	5130204	Harpeth	TN	2214	192651	132.692	87.0149	17.8518	144.965	Uncertain	0.655766	23.8028
173	28.5	384.5	11010011	Eleven Point	AR MO	3126	271406	108.615	86.8222	15.0758	186.51	Uncertain	0.799361	1.96056
174	38	424.5	11110105	Poteau	AR OK	5158	440079	167.02	85.3196	10.8276	146.073	Uncertain	0.510835	5.07241
175	35.5	379	10240003	East Nishnabotna	IA	2964	252705	125.355	85.2581	16.5611	166.678	Uncertain	0.680133	3.83832
176	29	360	10240012	Platte	IA MO	4160	354242	133.056	85.1544	17.9672	163.722	Uncertain	0.639987	3.56233
177	37.5	380	10230007	Boyer	IA	2870	241251	131.191	84.0596	14.6507	166.937	Uncertain	0.640743	3.15129
178	22.5	401.5	5080003	Whitewater	IN OH	4193	351380	118.056	83.8016	12.605	207.819	Uncertain	0.709844	12.147
179	32.5	364.5	7060004	Turkey	IA WI	4407	369211	128.016	83.7783	17.3588	160.752	Uncertain	0.654436	2.30886
180	16	336.5	5090103	Little Scioto-Tygarts	KY OH	2637	219708	94.5861	83.3174	16.866	191.627	Uncertain	0.880863	26.8937
181	29	349	8010203	South Fork Obion	TN	2944	245130	93.1016	83.2643	18.2428	175.885	Uncertain	0.894338	10.0943
182	34.5	352.5	5140205	Tradewater	KY	2343	195053	91.0158	83.2495	18.1426	161.666	Uncertain	0.91467	7.74472
183	38	415.5	5120103	Mississinewa	IN OH	2154	178652	171.911	82.9395	13.2089	172.322	Uncertain	0.482457	11.5735
184	42.5	370.5	10280203	Little Chariton	MO	1740	144281	114.946	82.9203	16.8929	155.86	Uncertain	0.721386	4.81363
185	28.5	353.5	5040004	Muskingum	OH	4007	331345	100.64	82.6915	16.2028	161.411	Uncertain	0.821654	13.866
186	38	370.5	5110004	Roug	KY	2763	227803	138.065	82.4478	18.5685	156.871	Uncertain	0.597166	4.40477
187	24	371	7060002	Upper Iowa	IA MN	2588	212503	124.081	82.1111	19.7336	181.511	Uncertain	0.661755	3.28857
188	37	389	5120115	Skillet	IL	2207	180753	93.8238	81.8999	16.3566	163.96	Uncertain	0.872912	3.36799
189	23.5	377.5	10290201	Upper Gasconade	MO	4632	379211	113.444	81.8676	17.0908	194.488	Uncertain	0.721658	4.14415
190	3	350	10170101	Lewis And Clark Lake	NE SD	8854	721913	150.761	81.5353	1.52607	174.57	Uncertain	0.540824	1.71288
191	29.5	407.5	10200202	Lower Platte	NE	1457	118537	112.74	81.3569	15.4872	169.568	Uncertain	0.721635	7.85301
192	37.5	379.5	10220003	Lower Elkhorn	NE	5608	454437	148.603	81.0336	17.9271	142.62	Uncertain	0.545302	3.31758
193	27.5	371.5	6030002	Wheeler Lake	AL TN	7325	590003	171.594	80.5465	18.4618	174.908	Uncertain	0.4694	15.0759
194	35.5	386	10240005	Tarkio-Wolf	IA KS MO NE	4289	344783	117.088	80.3879	17.1975	160.609	Uncertain	0.686561	1.49806
195	26	390	8010208	Lower Hatchie. Mississippi	MS TN	3815	305745	85.9904	80.1428	19.4551	197.119	Uncertain	0.931998	9.79035
196	45	369	5120203	Eel	IN	3033	242980	115.064	80.1122	18.2754	132.416	Uncertain	0.696237	7.78475
197	47	429.5	11140103	Muddy Boggy	OK TX	3743	299254	113.067	79.9504	10.685	150.241	Uncertain	0.707109	1.96628
198	29.5	387.5	7140108	Cache	IL	703	56131.1	92.2413	79.845	15.2869	155.867	Uncertain	0.86561	5.08598
199	51	408	7080205	Middle Cedar	IA	6226	492326	111.415	79.0759	14.2302	143.534	Uncertain	0.709743	17.5855
200	50.5	370.5	7130003	Lower Illinois-Lake Chautauqua	IL	3747	292708	93.3044	78.1179	20.5174	146.097	Uncertain	0.837237	22.362
201	38.5	405	8020303	Lower White	AR MS	2944	228844	103.003	77.7325	12.3757	178.597	Uncertain	0.754663	2.19172
202	55	380.5	10230005	Maple	IA	1959	150311	120.008	76.7285	14.6184	136.802	Uncertain	0.63936	2.33127
203	34	391.5	11140206	Bayou Pierre	LA TX	2694	206676	130.214	76.717	15.1674	157.637	Uncertain	0.58916	7.48465
204	32.5	445.5	10220004	Logan	NE	2730	209335	152.583	76.6794	10.3651	160.989	Uncertain	0.502542	1.81976
205	38.5	392.5	6030001	Guntersville Lake	AL GA TN	5087	388151	205.096	76.3026	16.3923	143.612	Uncertain	0.372033	5.59381
206	23	348	7100007	South Raccoon	IA	2926	222968	143.854	76.2024	19.3712	221.992	Uncertain	0.529721	2.93959
207	22	374.5	11110101	Polecat-Snake	OK	3418	258688	152.792	75.684	17.1472	202.767	Uncertain	0.495339	32.0892
208	27.5	370.5	10240008	Big Nemaha	KS NE	3143	237569	109.969	75.5867	15.9182	156.673	Uncertain	0.687348	2.58088
209	29	368	5020003	Upper Monongahela	PA WV	1228	92809.9	94.0882	75.5781	17.1536	151.022	Uncertain	0.803268	37.9082
210	48	371	7060001	Coon-Yellow	IA MN WI	3645	272695	99.1997	74.8134	15.9947	132.656	Uncertain	0.754169	5.12792
211	30	386.5	8060203	Bayou Pierre	MS	2830	210582	80.061	74.4105	17.1286	164.088	Uncertain	0.929423	5.1513
212	63.5	400	10290202	Big Piney	MO	1955	145096	98.6213	74.2181	13.2159	110.487	Uncertain	0.752557	6.10609
213	17.5	362.5	10240006	Little Nemaha	NE	2311	171076	101.978	74.0269	15.6028	173.76	Uncertain	0.725913	2.6105
214	44.5	403	8030206	Upper Yazoo	MS	4218	312082	76.1983	73.9882	16.2286	138.521	Uncertain	0.970996	7.72476
215	41.5	403.5	7130009	Salt	IL	4727	349185	97.4171	73.8704	14.2097	148.144	Uncertain	0.75829	15.6964
216	34	389.5	10260008	Lower Smoky Hill	KS	5315	387092	111.751	72.8301	15.5424	122.564	Uncertain	0.651717	5.09483
217	46	381	7100006	North Raccoon	IA	6599	479533	148.908	72.6675	16.5889	189.273	Uncertain	0.488003	9.67778
218	32	409.5	8070100	Lower Mississippi-Baton Rouge	LA	2292	166420	191.077	72.6089	12.054	232.475	Uncertain	0.379998	10.8733
219	16.5	384	8030208	Lower Yazoo	LA MS	712	51624.8	72.9547	72.5067	15.7735	225.332	Uncertain	0.993859	13.4632
220	25	390	5050008	Lower Kanawha	WV	2322	166350	90.0571	71.6408	16.7241	172.917	Uncertain	0.795504	29.7245
221	46.5	372.5	7110007	Salt	MO	2051	146538	120.114	71.447	17.3562	129.16	Uncertain	0.594826	3.04741
222	38	412.5	5020002	West Fork	WV	2374	169570	96.8227	71.4281	11.6867	158.6	Uncertain	0.737721	17.9336
223	15	374	5030106	Upper Ohio-Wheeling	OH PA WV	3754	267868	86.518	71.3553	5.36654	141.048	Uncertain	0.824745	22.7447
224	49	396	11010005	Buffalo	AR	3559	253295	84.9431	71.1701	14.3675	127.827	Uncertain	0.837857	2.12309
225	46	398.5	8040301	Lower Red	LA	2467	174874	102.295	70.8853	15.8653	159.816	Uncertain	0.692947	12.0964
226	44	379.5	5120106	Tippecanoe	IN	5191	366631	107.98	70.6282	16.8236	157.875	Uncertain	0.654089	8.9498
227	57.5	389.5	7090004	Sugar	IL WI	1979	137675	101.756	69.5678	16.571	122.494	Uncertain	0.683673	12.6799
228	40.5	382.5	7140106	Big Muddy	IL	6071	421620	99.8122	69.4482	15.1611	137.543	Uncertain	0.695789	12.5152
229	43.5	396.5	5100204	Upper Kentucky	KY	2746	189833	85.4671	69.1307	13.9234	141.924	Uncertain	0.808858	8.44908
230	27	399.5	10240001	Keg-Weeping Water	IA MO NE	2406	166303	92.4466	69.1199	14.4931	150.531	Uncertain	0.747674	7.2027
231	55.5	350	5090101	Raccoon-Symmes	KY OH WV	3735	257481	79.6628	68.9373	18.8516	136.763	Uncertain	0.865364	19.0516
232	42	399.5	5030105	Connoquenessing	PA	2098	143548	80.825	68.4214	15.4886	126.983	Out (p<0.25)	0.846538	44.4366
233	37	497	7140102	Meramec	MO	5542	377600	82.9981	68.1343	7.25136	148.383	Uncertain	0.820914	33.2325
234	39.5	395.5	10240002	West Nishnabotna	IA	4205	286340	107.055	68.0951	14.4452	165.276	Uncertain	0.636075	2.84824
235	69	432	8020100	Lower Mississippi-Helena	AR MS	2978	202406	68.5623	67.9671	13.2073	176.128	Out (p<0.25)	0.991319	4.29384
236	48.5	411	7080102	Upper Wapsipinicon	IA MN	4008	272158	103.527	67.9037	14.9486	155.926	Uncertain	0.655905	4.86087
237	38.5	447	7130004	Mackinaw	IL	3025	202418	86.9222	66.915	12.767	191.362	Uncertain	0.769827	10.4
238	45	389	5030103	Mahoning	OH PA	3021	201170	118.383	66.5906	16.4379	138.363	Uncertain	0.562501	66.7825
239	35	405	10230004	Monona-Harrison Ditch	IA	2292	152346	117.638	66.4685	13.909	166.208	Uncertain	0.565025	2.72903
240	32	396.5	10200201	Lower Platte-Shell	NE	2183	144699	122.431	66.2843	13.8523	136.477	Uncertain	0.541403	4.72617
241	16	417	10240004	Nishnabotna	IA MO NE	443	29159.3	90.7665	65.8223	12.3676	200.615	Uncertain	0.725182	2.05996
242	46	450.5	10280201	Upper Chariton	IA MO	3479	228990	157.418	65.8206	9.13822	120.747	Out (p<0.25)	0.418126	1.71142
243	32.5	407.5	7140104	Big	MO	2538	166210	81.8302	65.4885	13.0325	156.99	Uncertain	0.800298	17.7366
244	48.5	408	6030005	Pickwick Lake	AL MS TN	5913	385713	137.721	65.2313	12.1489	130.679	Uncertain	0.47365	9.50173
245	42.5	390.5	5060003	Paint	OH	2888	186912	106.434	64.7204	14.3238	150.971	Out (p<0.25)	0.608079	10.2135
246	53	400.5	6030004	Lower Elk	AL TN	2464	158862	141.2	64.4731	11.5795	110.875	Out (p<0.25)	0.456609	5.65384
247	69.5	457.5	11010014	Little Red	AR	4702	300952	112.397	64.0051	8.83992	105.647	Out (p<0.25)	0.569457	7.01952
248	45.5	394	11140204	Red Chute	LA	867	55261.3	74.3674	63.7385	15.6035	147.726	Out (p<0.25)	0.857075	19.6705
249	38.5	399.5	8060100	Lower Mississippi-Natchez	LA MS	3222	203810	63.4153	63.2557	16.2332	140.478	Out (p<0.25)	0.997483	11.1562
250	48	383	8040103	Little Missouri	AR	5415	340560	134.666	62.892	16.9308	125.843	Uncertain	0.467023	1.60567
251	78	437	8010207	Upper Hatchie	MS TN	2898	180582	73.2196	62.3126	11.1191	107.71	Out (p<0.25)	0.851037	11.7153
252	60	402.5	8040207	Lower Ouachita	LA	2021	125880	77.1572	62.286	17.4555	115.421	Out (p<0.25)	0.807261	28.129
253	67.5	411.5	5130203	Stones	TN	2440	151571	181.245	62.1191	12.1483	110.207	Out (p<0.25)	0.342736	27.295
254	9	381.5	10200103	Middle Platte-Prairie	NE	2922	179723	124.213	61.5069	4.15103	129.933	Uncertain	0.495173	3.78861
255	50.5	410	10170203	Lower Big Sioux	IA MN NE SD	8423	517934	113.612	61.4905	12.5988	127.905	Out (p<0.25)	0.541232	9.2435
256	68.5	429.5	5090104	Little Sandy	KY	1897	116548	80.2735	61.4382	9.68821	102.876	Out (p<0.25)	0.765361	11.1825
257	67.5	397.5	7120001	Kankakee	IL IN MI	7969	487810	102.773	61.2135	15.9541	137.972	Out (p<0.25)	0.595617	17.0782
258	67.5	428	7100004	Middle Des Moines	IA	4382	264397	154.665	60.3371	12.3123	152.753	Out (p<0.25)	0.390114	15.437
259	16	421.5	7070006	Kickapoo	WI	1977	118475	82.5908	59.9269	11.1782	168.468	Out (p<0.25)	0.725588	4.6243
260	83.5	411	11010008	Current	AR MO	6887	411670	71.7684	59.775	13.8608	102.484	Out (p<0.25)	0.832887	3.01667
261	59.5	415.5	7080201	Upper Cedar	IA MN	4296	256443	91.1108	59.6933	14.1977	116.474	Out (p<0.25)	0.655173	7.88494
262	69.5	400.5	5030201	Little Muskingum-Middle Island	OH WV	4804	283737	73.4286	59.0626	11.1789	100.098	Uncertain	0.804354	9.82328
263	28.5	420	11010003	Bull Shoals Lake	AR MO	6717	396053	120.725	58.9627	11.7191	142.163	Out (p<0.25)	0.488405	5.06135
264	52	386	5050001	Upper New	NC TN VA	7395	431126	110.289	58.2996	13.2743	110.636	Out (p<0.25)	0.528608	11.9362
265	41.5	395	10200203	Salt	NE	4299	250577	109.089	58.2872	13.6246	130.942	Out (p<0.25)	0.534309	23.0288
266	52.5	398	5030203	Little Kanawha	WV	5924	345155	72.7525	58.2638	10.9187	125.861	Out (p<0.25)	0.800849	8.43561
267	82.5	406	8070201	Bayou Sara-Thompson	LA MS	1287	74457.4	85.2961	57.8535	13.5012	99.2931	Out (p<0.25)	0.678266	20.8625
268	58	422.5	7070005	Lower Wisconsin	IA WI	6210	358336	75.8452	57.7031	11.1348	114.222	Out (p<0.25)	0.760801	8.04286
269	6.5	421.5	6040001	Lower Tennessee-Beech	MS TN	5463	313887	100.512	57.4568	1.71872	118.606	Uncertain	0.571639	5.40878
270	63	400	8060204	Coles Creek	LA MS	1133	64594.1	58.6634	57.0116	12.3561	121.371	Out (p<0.25)	0.971843	17.0902
271	63.5	426	5130106	Upper Cumberland-Cordell Hull	TN	2232	125699	116.881	56.3169	10.3803	110.531	Out (p<0.25)	0.481832	8.0113
272	74.5	397.5	5060002	Lower Scioto	OH	5542	310800	83.3958	56.0809	13.3308	94.6271	Out (p<0.25)	0.672466	15.9655
273	56	399.5	5020006	Youghiogheny	MD PA WV	4340	240521	75.7984	55.4195	11.8981	129.644	Out (p<0.25)	0.731143	31.1138
274	69	420.5	7080204	West Fork Cedar	IA	2144	118778	85.5829	55.4003	12.1723	114.663	Out (p<0.25)	0.647329	3.42543
275	60	450.5	7100005	Boone	IA	2384	131415	168.259	55.1236	10.0751	143.853	Out (p<0.25)	0.327612	2.44101
276	78.5	405	6030003	Upper Elk	TN	3408	186779	174.843	54.8059	10.4499	103.787	Out (p<0.25)	0.313457	4.66362
277	79	431.5	10230003	Little Sioux	IA MN	6864	374527	99.4202	54.564	10.2796	102.522	Out (p<0.25)	0.548822	3.13268
278	72.5	425	11010007	Upper Black	AR MO	4981	271466	76.8518	54.5002	12.0238	130.738	Out (p<0.25)	0.70916	5.8887
279	105.5	420	8060201	Upper Big Black	MS	3778	205232	64.422	54.323	11.4198	86.7741	Out (p<0.25)	0.843237	6.12488
280	60.5	430	5050003	Greenbrier	VA WV	4442	240532	68.9823	54.1495	11.8256	116.849	Out (p<0.25)	0.784976	5.48761
281	57	430.5	6040003	Lower Duck	TN	4018	215791	106.27	53.7062	10.0405	109.972	Out (p<0.25)	0.505374	9.308
282	96	413.5	8040202	Lower Ouachita-Bayou De Loutre	AR LA	3445	184379	63.225	53.5209	12.0494	95.1896	Out (p<0.25)	0.846514	8.14013
283	47.5	405	7080202	Shell Rock	IA MN	2838	151339	85.9722	53.3259	10.9544	133.618	Out (p<0.25)	0.620269	4.5138
284	43	434	7040008	Root	IA MN WI	4269	224096	95.7626	52.4938	10.8586	122.177	Out (p<0.25)	0.548165	3.9868
285	78.5	431.5	10210009	Loup	NE	3771	197474	86.378	52.3664	9.73722	105.538	Out (p<0.25)	0.606247	2.02483
286	94	422.5	5010004	French	NY PA	3158	163527	67.1895	51.7817	13.3311	89.042	Out (p<0.25)	0.770682	22.117
287	73	443.5	10170204	Rock	IA MN	4415	225276	105.141	51.0252	9.39702	107.984	Out (p<0.25)	0.485302	3.12553
288	78.5	431.5	5030204	Hocking	OH	3099	157187	65.1134	50.7219	10.5303	99.0013	Out (p<0.25)	0.778978	29.9
289	54.5	434.5	5080001	Upper Great Miami	IN OH	5574	282526	230.51	50.6864	8.9582	129.541	Out (p<0.25)	0.219888	22.091
290	49.5	433.5	7040006	La Crosse-Pine	MN WI	1864	92168.1	78.0722	49.4464	8.13717	103.195	Out (p<0.25)	0.633342	33.1188
291	57	439	7070004	Baraboo	WI	1656	81390.7	87.7871	49.149	10.3583	106.634	Out (p<0.25)	0.559866	11.7413
292	103	432.5	8030100	Lower Mississippi-Greenville	AR LA MS	2742	130810	48.0672	47.706	10.4843	107.701	Out (p<0.25)	0.992485	16.9436
293	70.5	432.5	5010002	Conewango	NY PA	2404	114570	72.2056	47.6582	11.4321	112.735	Out (p<0.25)	0.660034	23.2443
294	115	452.5	8040205	Bayou Bartholomew	AR LA	4797	227339	71.3415	47.3919	8.76081	82.8848	Out (p<0.25)	0.664296	7.72043
295	68.5	457	11140304	Cross Bayou	AR LA TX	1831	86742	95.4659	47.3741	10.1618	97.901	Out (p<0.25)	0.496241	16.399
296	78.5	454	7080203	Winnebago	IA MN	1579	74251.4	77.0072	47.0243	8.39741	169.353	Out (p<0.25)	0.610648	16.6889
297	60	433.5	6020001	Middle Tennessee-Chickamauga	AL GA TN	5006	234267	140.131	46.7973	8.79868	107.622	Out (p<0.25)	0.333954	27.1414
298	106	444.5	5070102	Lower Guyandotte	OH WV	2017	93788.1	54.87	46.4988	9.74157	86.7781	Out (p<0.10)	0.847437	35.6346
299	75.5	430.5	5020001	Tygart Valley	WV	3491	160739	69.756	46.044	9.72922	94.9216	Out (p<0.25)	0.660072	12.6459
300	92	452	8060205	Homochitto	LA MS	3073	140873	49.0142	45.8421	8.21296	87.4693	Out (p<0.10)	0.935283	4.70479
301	60.5	440	5130108	Caney	TN	4605	211062	131.489	45.8333	8.97041	111.154	Out (p<0.25)	0.34857	6.25136
302	108	437	5130103	Upper Cumberland-Lake Cumberland	KY TN	4812	220315	160.665	45.7845	10.5818	76.8116	Out (p<0.10)	0.284968	4.5117
303	105.5	455.5	5070204	Big Sandy	KY WV	1076	48689.5	51.8647	45.2505	7.43618	96.9492	Out (p<0.25)	0.872471	13.8242
304	72	435.5	5050002	Middle New	VA WV	4272	192901	71.9281	45.1546	9.99234	97.1109	Out (p<0.25)	0.627775	13.8169
305	79	476.5	5050004	Lower New	WV	1793	80758.8	53.8146	45.0412	7.62359	80.5368	Out (p<0.25)	0.836969	33.9465
306	101.5	421.5	11140205	Bodcau Bayou	AR LA	1848	83204	87.3784	45.0238	10.0135	90.717	Out (p<0.10)	0.515274	4.91322
307	60.5	468.5	8040203	Upper Saline	AR	4402	195643	55.8879	44.444	8.18166	98.34	Out (p<0.25)	0.795235	14.5771
308	34.5	447.5	10200101	Middle Platte-Buffalo	NE	8583	378835	107.08	44.1378	7.65277	101.769	Out (p<0.25)	0.412195	2.93137
309	52	440	10210007	Lower North Loup	NE	2532	110905	85.1694	43.8012	10.126	99.7263	Out (p<0.25)	0.514283	1.49278
310	85	449.5	5130107	Collins	TN	2021	87395.9	156.933	43.2439	7.74207	80.7967	Out (p<0.10)	0.275556	6.15397
311	93.5	454.5	10290109	Lake Of The Ozarks	MO	3533	152475	97.4992	43.1575	7.70875	84.2755	Out (p<0.25)	0.442644	7.57763
312	54.5	467	8060206	Buffalo	LA MS	903	38838.8	46.1681	43.0109	7.71189	126.35	Out (p<0.25)	0.931614	5.64857
313	106	440.5	6020004	Sequatchie	TN	1638	70073.7	120.589	42.78	8.21999	82.7354	Out (p<0.10)	0.354758	6.2154
314	121.5	454	10290110	Niangua	MO	2657	112233	105.51	42.2403	8.42471	75.3017	Out (p<0.10)	0.400345	4.72693
315	76	460	11140107	Upper Little	OK	3542	149412	94.5341	42.1829	9.12119	96.8146	Out (p<0.25)	0.44622	2.92218
316	99	430.5	5010006	Middle Allegheny-Redbank	PA	4859	204931	60.8131	42.1755	9.69433	76.4388	Out (p<0.10)	0.693526	21.1194
317	99.5	440	5030102	Shenango	OH PA	2789	117376	89.4619	42.0854	8.78644	83.2694	Out (p<0.10)	0.470428	35.6268
318	108	464.5	8040204	Lower Saline	AR	3562	149337	59.8111	41.925	8.02892	77.8957	Out (p<0.10)	0.700957	6.12645
319	81.5	436.5	6040004	Buffalo	TN	1994	83128.4	79.7284	41.6893	10.042	89.5004	Out (p<0.25)	0.522891	5.38415
320	127.5	474.5	5040001	Tuscarawas	OH	6344	259610	110.581	40.9222	6.93655	69.6739	Out (p<0.10)	0.370067	27.8392
321	97.5	461.5	11110103	Illinois	AR OK	4231	172513	262.598	40.7736	7.96622	72.2865	Out (p<0.10)	0.15527	7.51968
322	84.5	449.5	11140105	Kiamichi	OK TX	4737	192406	96.7575	40.6177	9.73291	85.366	Out (p<0.25)	0.419789	2.04694
323	118.5	438.5	7040003	Buffalo-Whitewater	MN WI	3472	140910	87.0028	40.5847	10.4141	83.0809	Out (p<0.10)	0.466475	9.63405
324	105.5	423	7020012	Lower Minnesota	MN	5029	200445	142.011	39.8578	11.2306	77.7123	Out (p<0.10)	0.280667	41.4397
325	127.5	452.5	8040201	Lower Ouachita-Smackover	AR	4726	187372	48.3911	39.647	9.35363	66.6694	Out (p<0.10)	0.819303	10.2146
326	129	454	10260015	Solomon	KS	4811	189842	78.811	39.4599	5.91353	63.4114	Out (p<0.10)	0.500691	1.57844
327	118.5	507	10170102	Vermillion	SD	5588	220085	128.394	39.3853	5.63136	86.4872	Out (p<0.10)	0.306753	2.16045
328	133.5	463	5040006	Licking	OH	2204	86449.8	133.006	39.224	8.23581	70.1324	Out (p<0.10)	0.294904	20.5593
329	55.5	443.5	10160011	Lower James	SD	10497	406984	104.802	38.7715	4.94852	88.8707	Out (p<0.25)	0.36995	1.7288
330	96	457.5	5010008	Kiskiminetas	PA	1513	58271.4	74.3194	38.5138	8.0881	80.3934	Out (p<0.25)	0.51822	37.0649
331	131.5	462	5010007	Conemaugh	PA	3114	119522	74.035	38.382	7.78345	65.7417	Out (p<0.10)	0.51843	37.2532
332	90.5	497.5	7110005	North Fork Salt	MO	2307	88533.4	135.559	38.376	5.7445	97.2702	Out (p<0.25)	0.283093	2.19721
333	134.5	466.5	7110006	South Fork Salt	MO	3033	116271	136.884	38.3353	8.30643	72.7974	Out (p<0.10)	0.280057	3.73239
334	146	464	8040102	Upper Ouachita	AR	4649	176125	80.5038	37.8844	8.49888	69.4556	Out (p<0.10)	0.470592	7.87574
335	104	470	7120006	Upper Fox	IL WI	3652	137902	123.626	37.7606	7.7019	79.6458	Out (p<0.10)	0.305441	78.1619
336	128.5	474.5	7100002	Upper Des Moines	IA MN	3115	116128	138.773	37.2804	5.95181	96.1213	Out (p<0.10)	0.268643	3.51578
337	102	474.5	5020004	Cheat	MD PA WV	3535	129726	50.0597	36.6975	8.18938	84.3332	Out (p<0.10)	0.733076	9.27889
338	122	479	11110206	Fourche La Fave	AR	2866	102372	77.4247	35.7196	7.33332	76.0087	Out (p<0.10)	0.461346	2.34418
339	166.5	465.5	7040004	Zumbro	MN	3714	132472	101.605	35.6682	8.04871	58.6861	Out (p<0.05)	0.351049	13.6285
340	140	456.5	7020007	Middle Minnesota	MN	3802	135509	129.405	35.6416	8.50211	70.8622	Out (p<0.10)	0.275426	8.10368
341	124	476.5	11070107	Bird	OK	2935	103847	117.54	35.3822	7.16997	75.6989	Out (p<0.10)	0.301024	43.9223
342	147.5	476.5	11070106	Caney	KS OK	5503	194098	126.102	35.2714	5.98637	60.8738	Out (p<0.10)	0.279705	6.6549
343	118	457	11070209	Lower Neosho	AR OK	5635	194934	165.825	34.5935	7.76467	72.4793	Out (p<0.10)	0.208615	3.99144
344	160.5	467	5100203	South Fork Kentucky	KY	1998	68312.7	44.4004	34.1905	7.53876	69.3112	Out (p<0.05)	0.77005	14.5608
345	151	474.5	7040005	Trempealeau	WI	1858	63516.9	62.3287	34.1856	7.33471	67.9428	Out (p<0.05)	0.548473	6.45839
346	135.5	462	6040005	Kentucky Lake	KY TN	4568	155787	59.7041	34.1041	7.85714	71.3584	Out (p<0.10)	0.571218	10.5928
347	139.5	480	5050006	Upper Kanawha	WV	1349	45593.8	43.8637	33.7982	6.69528	57.8544	Out (p<0.10)	0.770529	41.517
348	96	469.5	10260010	Lower Saline	KS	3607	121588	69.7617	33.7089	6.62319	72.0858	Out (p<0.10)	0.4832	3.70385
349	126.5	473	5050007	Elk	WV	4021	132399	45.8316	32.9269	7.45764	70.0124	Out (p<0.10)	0.718431	16.0616
350	109.5	479.5	10220002	North Fork Elkhorn	NE	2148	70643	70.7871	32.8878	7.66463	74.0616	Out (p<0.10)	0.464602	10.6246
351	147.5	449	7040001	Rush-Vermillion	MN WI	2634	85885.1	83.0155	32.6064	7.66234	53.1704	Out (p<0.10)	0.392774	28.8098
352	148	495	6030006	Bear	AL MS	2353	76271	109.446	32.4144	5.78939	74.6658	Out (p<0.10)	0.296167	5.34553
353	146	486.5	11140302	Lower Sulphur	AR TX	4864	154579	154.013	31.7802	5.60103	61.6525	Out (p<0.10)	0.206348	18.3808
354	199	503	6010201	Watts Bar Lake	NC TN	3379	106526	142.866	31.5259	5.04587	49.72	Out (p<0.05)	0.220667	31.381
355	155.5	452.5	7090001	Upper Rock	IL WI	7764	243874	91.6277	31.4108	8.88853	63.6167	Out (p<0.05)	0.34281	40.2372
356	144	488.5	10140101	Fort Randall Reservoir	SD	10401	319049	104.634	30.6749	6.04561	57.6366	Out (p<0.10)	0.293164	1.37216
357	134	478	5090102	Twelvepole	WV	1096	33082.8	40.3069	30.185	6.02283	68.8613	Out (p<0.10)	0.74888	22.1514
358	164.5	491.5	5100201	North Fork Kentucky	KY	3495	104479	40.2851	29.8937	4.6344	57.7803	Out (p<0.05)	0.742055	21.6307
359	176	485	5010001	Upper Allegheny	NY PA	6414	191466	42.7177	29.8513	6.06367	56.3478	Out (p<0.05)	0.698804	19.0516
360	154.5	498.5	7100003	East Fork Des Moines	IA MN	3231	96033.2	112.251	29.7224	4.27956	84.0435	Out (p<0.05)	0.264786	2.57656
361	150.5	481	5050005	Gauley	WV	3493	103602	40.3879	29.6599	6.02317	58.5523	Out (p<0.05)	0.734377	12.2527
362	171	504	10210010	Cedar	NE	3168	92741	52.7513	29.2743	5.58649	54.0086	Out (p<0.05)	0.554949	1.01981
363	164	475	5070203	Lower Levisa	KY WV	2901	84865.3	38.8659	29.2538	6.412	56.2181	Out (p<0.05)	0.752687	34.017
364	155	472.5	10210003	Lower Middle Loup	NE	4630	135282	64.9657	29.2187	7.55836	64.0439	Out (p<0.05)	0.449755	1.44425
365	155.5	500	7010205	South Fork Crow	MN	3295	95920.6	117.309	29.111	5.05957	57.735	Out (p<0.05)	0.248157	7.08914
366	155	484	11140208	Saline Bayou	LA	1316	38238.2	54.5581	29.0564	6.7139	62.5881	Out (p<0.05)	0.532577	3.08078
367	165	506	5050009	Coal	WV	2348	67713.1	35.5581	28.8386	4.7894	47.8994	Out (p<0.05)	0.811029	27.9194
368	145	491.5	7020011	Le Sueur	MN	2902	83533.1	110.938	28.7847	5.75206	81.8842	Out (p<0.10)	0.259465	3.2605
369	147.5	482	10290103	Little Osage	KS MO	1386	39802.5	156.239	28.7175	6.87412	64.1994	Out (p<0.10)	0.183805	0.788202
370	130.5	490.5	6020002	Hiwassee	GA NC TN	5397	154953	117.439	28.7109	5.80312	64.9918	Out (p<0.10)	0.244475	12.108
371	155.5	481.5	5070201	Tug	KY VA WV	4064	115477	36.0131	28.4145	6.21994	54.8657	Out (p<0.05)	0.789005	25.1524
372	202	458	11090204	Lower Canadian	OK	5315	150888	122.223	28.389	6.67899	53.3987	Out (p<0.05)	0.232273	3.19746
373	218	473	8030205	Yalobusha	MS	5920	167869	70.838	28.3562	6.94108	46.1996	Out (p<0.05)	0.400296	9.8671
374	190.5	468	10150007	Lower Niobrara	NE	3887	106035	56.4611	27.2795	5.62763	53.5531	Out (p<0.05)	0.483155	1.14847
375	209	491.5	11140307	Little Cypress	TX	1887	50956.8	107.558	27.0042	5.71049	47.8023	Out (p<0.05)	0.251067	8.70506
376	171.5	486.5	7010202	Sauk	MN	2389	63933.7	106.75	26.7617	7.14437	65.2402	Out (p<0.05)	0.250696	7.89169
377	185.5	486.5	10290108	South Grand	KS MO	5287	141333	155.248	26.7323	5.66918	49.9348	Out (p<0.05)	0.172191	5.00019
378	180	500.5	5010003	Middle Allegheny-Tionesta	PA	4373	116545	37.1612	26.651	5.34309	53.6969	Out (p<0.05)	0.717171	19.7957
379	167.5	491.5	10290105	Harry S. Truman Reservoir	MO	3264	86510.1	133.597	26.5043	5.60165	58.1224	Out (p<0.05)	0.198391	2.74122
380	197	478.5	10150001	Ponca	NE SD	1998	52569.7	65.1663	26.3111	5.87556	47.6702	Out (p<0.05)	0.403754	0.923612
381	232.5	483.5	5010005	Clarion	PA	3075	79573.2	34.9663	25.8775	5.84956	42.2825	Out (p<0.05)	0.740068	22.7734
382	86.5	494.5	8030203	Yocona	MS	1927	49805.8	52.5683	25.8463	4.34924	87.1337	Out (p<0.10)	0.49167	10.8636
383	197.5	489.5	11140203	Loggy Bayou	AR LA	3793	96976.2	71.9622	25.5671	5.57002	49.6289	Out (p<0.05)	0.355286	9.63472
384	192.5	506.5	11060006	Black Bear-Red Rock	OK	5468	138360	94.2355	25.3036	4.88658	55.0368	Out (p<0.05)	0.268515	2.35334
385	184.5	484.5	7020008	Cottonwood	MN	3419	86374.1	117.379	25.263	5.62389	51.7528	Out (p<0.05)	0.215225	2.55043
386	176	525	7020009	Blue Earth	IA MN	4317	108891	105.776	25.2238	4.35923	65.3547	Out (p<0.05)	0.238463	3.72113
387	222.5	489.5	10290102	Lower Marais Des Cygnes	KS MO	4104	102830	146.076	25.0559	5.67059	47.719	Out (p<0.05)	0.171527	3.26298
388	215.5	510	6010207	Lower Clinch	TN	1745	43263.7	114.961	24.7929	4.67961	43.4415	Out (p<0.05)	0.215665	36.3738
389	209.5	487.5	7080208	Middle Iowa	IA	4324	107079	109.29	24.7639	4.62978	46.9146	Out (p<0.05)	0.226588	8.98947
390	206.5	522	5070202	Upper Levisa	KY VA WV	3174	78587.1	39.4528	24.7597	3.29161	48.3612	Out (p<0.05)	0.627577	25.6387
391	181.5	494	10270103	Delaware	KS	2963	73099.5	133.808	24.6708	5.07338	52.9573	Out (p<0.05)	0.184375	2.80249
392	197	494.5	6010104	Holston	TN VA	2678	65461.7	179.841	24.4442	4.82321	46.9528	Out (p<0.05)	0.135921	14.6591
393	208	489.5	7040002	Cannon	MN	3855	93521.1	96.53	24.2597	5.08053	49.4978	Out (p<0.05)	0.251318	12.8029
394	116	493.5	5070101	Upper Guyandotte	WV	2434	58482.3	33.8897	24.0272	5.53528	69.5638	Out (p<0.10)	0.708983	26.2683
395	145	504.5	5100202	Middle Fork Kentucky	KY	1407	33419	39.7818	23.752	4.69467	66.2476	Out (p<0.10)	0.597057	11.1764
396	220.5	539.5	10210004	South Loup	NE	4635	109008	61.1359	23.5185	3.20429	45.134	Out (p<0.05)	0.384692	0.903989
397	189.5	490.5	11070103	Middle Verdigris	KS OK	3916	91748.6	162.465	23.4292	5.23257	54.9478	Out (p<0.05)	0.144211	3.04106
398	249.5	488	7040007	Black	WI	5871	137538	48.182	23.4267	5.41136	39.2002	Out (p<0.05)	0.486213	8.63134
399	225	492.5	10210005	Mud	NE	1968	45768	89.2088	23.2561	4.3753	37.9203	Out (p<0.05)	0.260693	1.63855
400	219.5	495	10290104	Marmaton	KS MO	3044	70755	154.582	23.2441	5.31017	37.3928	Out (p<0.05)	0.150368	3.01078
401	209.5	500.5	11010006	North Fork White	AR MO	4810	111012	98.9984	23.0794	5.02758	51.5036	Out (p<0.05)	0.233129	3.68856
402	163	504.5	7020004	Hawk-Yellow Medicine	MN	5889	134657	96.7662	22.8658	3.41606	51.0712	Out (p<0.05)	0.236299	4.59793
403	183.5	493.5	6010107	Lower French Broad	NC TN	2089	47495.1	134.364	22.7358	4.76474	54.7298	Out (p<0.05)	0.16921	15.1098
404	212.5	508.5	7090002	Crawfish	WI	1840	41826.1	87.4599	22.7316	4.49485	45.8626	Out (p<0.05)	0.259908	13.4336
405	213	505.5	11140301	Sulphur Headwaters	TX	2918	65899.5	285.993	22.5838	4.66023	48.3039	Out (p<0.05)	0.0789661	1.82614
406	213	506.5	11050003	Lower Cimarron	OK	3612	80397.3	88.3374	22.2584	4.33728	44.4891	Out (p<0.05)	0.25197	9.86375
407	209	499.5	8040101	Ouachita Headwaters	AR	3965	84713.1	93.7116	21.3652	4.8774	46.1142	Out (p<0.05)	0.227989	20.6949
408	223.5	506.5	10250017	Lower Republican	KS	5202	110896	83.9335	21.318	4.37608	47.9668	Out (p<0.05)	0.253987	5.72373
409	276.5	511.5	7050005	Lower Chippewa	MN WI	5565	116880	57.9941	21.0028	4.70232	29.8793	Out (p<0.05)	0.362154	16.8645
410	231	506	10220001	Upper Elkhorn	NE	7489	157258	43.268	20.9985	5.19199	44.5727	Out (p<0.05)	0.485313	3.03936
411	219	507	8040206	Bayou D'arbonne	AR LA	4985	100810	70.1679	20.2226	4.57857	46.9398	Out (p<0.05)	0.288203	9.09409
412	228	529.5	7080207	Upper Iowa	IA	3852	77412.5	119.914	20.0967	3.54043	52.3062	Out (p<0.05)	0.167592	2.75797
413	174	507	7020006	Redwood	MN	1872	37440.1	100.652	20	4.01523	52.9958	Out (p<0.05)	0.198705	5.30221
414	243.5	485	11050002	Lower Cimarron-Skeleton	OK	8380	166920	93.2993	19.9189	5.87927	40.9725	Out (p<0.05)	0.213494	10.709
415	156	514	10160006	Middle James	SD	10245	199686	87.837	19.4911	3.7051	55.7645	Out (p<0.05)	0.221901	1.26519
416	234.5	535	7010201	Platte-Spunk	MN	2515	49016.7	70.7665	19.4898	2.85887	48.28	Out (p<0.05)	0.275409	11.8511
417	250	518	11140108	Mountain Fork	AR OK	2207	42915.7	100.432	19.4453	3.92237	32.2037	Out (p<0.05)	0.193617	1.65371
418	250.5	531.5	7020010	Watonwan	MN	2079	39795.2	81.2918	19.1415	3.90678	37.1166	Out (p<0.05)	0.235466	4.34111
419	218	520	11070208	Elk	AR MO OK	2704	51060.6	205.09	18.8834	3.07812	46.6739	Out (p<0.05)	0.0920737	5.82535
420	236.5	516	7140201	Upper Kaskaskia	IL	3756	69862.8	148.771	18.6003	4.17211	57.0845	Out (p<0.05)	0.125027	6.05723
421	233.5	530	7010204	Crow	MN	3252	59454.7	79.8885	18.2825	3.2001	47.4625	Out (p<0.05)	0.22885	16.5253
422	245	511.5	7010203	Clearwater-Elk	MN	2807	51113.9	64.4576	18.2094	4.55736	44.8233	Out (p<0.05)	0.282502	39.9982
423	134	522	11070206	Lake O' The Cherokees	AR KS MO OK	2253	40691.5	189.077	18.061	4.12859	62.6816	Out (p<0.10)	0.0955222	5.20407
424	274	508.5	10270205	Lower Big Blue	KS NE	4355	77748.9	109.673	17.8528	4.05016	31.8639	Out (p<0.05)	0.162782	6.85246
425	258.5	515.5	10170202	Upper Big Sioux	MN SD	6955	121556	68.9812	17.4775	3.2793	40.027	Out (p<0.05)	0.253367	4.71402
426	266.5	521	6010208	Emory	TN	2215	37164.9	73.3796	16.7787	3.2747	35.2248	Out (p<0.05)	0.228657	14.9823
427	246	523.5	11140303	White Oak Bayou	TX	2046	34202.7	233.887	16.7168	3.49197	32.5314	Out (p<0.05)	0.0714739	2.10942
428	272.5	523	11070207	Spring	KS MO OK	6601	106175	192.15	16.0848	3.37807	32.2887	Out (p<0.05)	0.0837093	7.592
429	284.5	526.5	11030013	Middle Arkansas-Slate	KS	2564	40989.7	113.089	15.9866	3.25788	29.4801	Out (p<0.05)	0.141363	50.8962
430	298.5	519.5	8030201	Little Tallahatchie	MS	4389	70026.2	64.3204	15.9549	4.07963	32.7935	Out (p<0.05)	0.248054	14.0046
431	307	520.5	6010108	Nolichucky	NC TN	4478	71429.9	150.038	15.9513	3.12689	23.6751	Out (p<0.05)	0.106315	9.00006
432	248.5	522	11060001	Kaw Lake	KS OK	2422	38347.9	94.6497	15.8331	3.54519	55.8835	Out (p<0.05)	0.167282	8.04046
433	273.5	528.5	7030005	Lower St. Croix	MN WI	6469	100940	44.8801	15.6037	3.54001	42.767	Out (p<0.05)	0.347675	32.5648
434	259	545.5	7070003	Castle Rock	WI	8385	130661	37.5828	15.5827	2.99188	37.2727	Out (p<0.05)	0.414623	22.4588
435	268	531.5	11060005	Chikaskia	KS OK	5173	79773.1	64.2456	15.421	3.72179	35.0926	Out (p<0.05)	0.240033	2.89364
436	266	532.5	11030018	Lower Walnut River	KS	2604	39768	117.508	15.2719	2.96712	32.9294	Out (p<0.05)	0.129964	8.66271
437	322.5	531.5	10290101	Upper Marais Des Cygnes	KS	5654	86020.7	117.022	15.2141	2.81534	26.2792	Out (p<0.05)	0.130011	3.74401
438	297	516.5	10260014	Lower South Fork Solomon	KS	2896	44010.6	54.3539	15.197	3.12857	27.7126	Out (p<0.05)	0.279594	1.36647
439	253	530	5130102	Rockcastle	KY	1921	28666.7	80.0716	14.9228	3.17085	39.9217	Out (p<0.05)	0.186368	8.72468
440	300.5	534.5	10140104	Medicine	SD	1768	26237.5	93.2979	14.8402	2.01616	29.3551	Out (p<0.05)	0.159063	0.266887
441	253	536	8020202	Upper St. Francis	MO	3278	48257.9	65.5847	14.7217	2.72112	29.1553	Out (p<0.05)	0.224469	8.12444
442	296	535.5	10260012	Lower North Fork Solomon	KS NE	3504	51475.3	62.4418	14.6905	2.89109	29.727	Out (p<0.05)	0.235266	1.69139
443	233	541.5	6020003	Ocoee	GA NC TN	1583	22626.3	66.9769	14.2933	2.66032	28.6761	Out (p<0.05)	0.213406	9.8975
444	285	521.5	10190018	Lower South Platte	CO NE	3695	51436.1	43.4518	13.9205	3.60295	30.6548	Out (p<0.05)	0.320366	7.88406
445	283	531	10150004	Middle Niobrara	NE SD	9246	128362	24.776	13.883	2.91918	31.1386	Out (p<0.05)	0.560338	1.53251
446	295	530.5	5040005	Wills	OH	1970	27164.7	78.8349	13.7892	3.06142	29.2463	Out (p<0.05)	0.174912	15.8157
447	296.5	541	10290106	Sac	MO	5142	70822.5	154.775	13.7733	2.59961	32.4286	Out (p<0.05)	0.0889892	3.07033
448	289	545	11140306	Caddo Lake	LA TX	3097	42138.8	52.7753	13.6063	3.07773	25.6678	Out (p<0.05)	0.257816	7.78051
449	259	530	10190003	Middle South Platte-Cherry Creek	CO	6521	87988.4	99.8797	13.4931	2.36439	32.5651	Out (p<0.05)	0.135093	61.0037
450	285.5	554	7050007	Red Cedar	WI	4830	64611.3	60.1755	13.3771	2.42317	27.4335	Out (p<0.05)	0.222301	11.9611
451	343.5	535	5040002	Mohican	OH	2054	27401.2	101.935	13.3404	2.70872	23.7344	Out (p<0.05)	0.130872	27.8914
452	265.5	557.5	11070205	Middle Neosho	KS OK	3683	49058.3	159.208	13.3202	1.86685	36.2758	Out (p<0.05)	0.0836657	1.95905
453	230.5	523	10250016	Middle Republican	KS NE	5710	75739.9	87.1151	13.2644	2.41493	26.8237	Out (p<0.05)	0.152263	1.2895
454	293	543	10210008	Calamus	NE	2573	34075.4	24.4807	13.2434	3.62755	33.1827	Out (p<0.05)	0.540974	0.809069
455	329	550	6010204	Lower Little Tennessee	NC TN	2664	35206.7	84.1715	13.2157	1.74058	23.3396	Out (p<0.05)	0.157009	8.95486
456	319	539	11010002	James	MO	3590	46896.1	180.905	13.063	2.40412	26.094	Out (p<0.05)	0.072209	15.8699
457	308	555	10140204	Lower White	SD	5368	67654.8	81.6456	12.6034	2.07316	23.1199	Out (p<0.05)	0.154367	0.384119
458	282.5	555.5	10190004	Clear	CO	1485	18373.8	84.5793	12.3729	1.82029	32.216	Out (p<0.05)	0.146288	85.2246
459	216.5	528.5	10270207	Lower Little Blue	KS NE	3482	42747.3	96.64	12.2766	3.47034	39.8962	Out (p<0.05)	0.127035	1.68211
460	327	531.5	11090202	Lower Canadian-Walnut	OK	4644	56723.7	108.79	12.2144	3.21425	25.6632	Out (p<0.05)	0.112275	14.8235
461	322	552.5	5130105	Obey	KY TN	2333	27930.8	106.892	11.972	2.12341	24.711	Out (p<0.05)	0.112001	5.16767
462	324.5	554.5	11130303	Middle Washita	OK	6552	77021.6	126.503	11.7554	2.22162	29.1586	Out (p<0.05)	0.0929264	3.14983
463	331.5	551.5	10150006	Keya Paha	NE SD	4328	50258.2	31.9263	11.6123	2.57617	24.1411	Out (p<0.05)	0.363724	0.874342
464	314.5	533	11030017	Upper Walnut River	KS	2531	28909.1	115.577	11.422	2.70359	26.8187	Out (p<0.05)	0.0988264	7.52009
465	329	546	10270202	Middle Big Blue	NE	3112	35006.1	100.613	11.2488	2.20217	24.5144	Out (p<0.05)	0.111802	5.19336
466	279.5	550.5	7050006	Eau Claire	WI	2299	25836.7	48.849	11.2382	2.04721	29.8791	Out (p<0.05)	0.23006	20.3768
467	329	571.5	11100302	Lower North Canadian	OK	4622	51220.7	117.538	11.0819	1.7832	24.4368	Out (p<0.05)	0.0942835	25.2332
468	290	561.5	10190005	St. Vrain	CO	2543	28145.3	80.2839	11.0677	1.96901	34.0562	Out (p<0.05)	0.137858	57.1103
469	338.5	558.5	6010206	Powell	KY TN VA	2519	27711.1	144.604	11.0008	1.81778	24.1871	Out (p<0.05)	0.0760756	6.99039
470	299.5	547	10210006	Upper North Loup	NE	5738	62759.9	22.1435	10.9376	2.33409	30.7379	Out (p<0.05)	0.493942	0.418026
471	320.5	559.5	7030004	Snake	MN	2655	28238.9	34.9783	10.6361	2.06339	24.6727	Out (p<0.05)	0.304078	11.1164
472	341.5	554.5	5130104	South Fork Cumberland	KY TN	3622	38147.7	50.3556	10.5322	2.41022	23.6115	Out (p<0.05)	0.209157	9.527
473	268	556	10200102	Wood	NE	1720	17971.8	129.202	10.4487	1.51513	28.7106	Out (p<0.05)	0.0808714	24.7592
474	342	556.5	11130210	Lake Texoma	OK TX	2552	26385	106.037	10.3389	1.99462	21.9231	Out (p<0.05)	0.0975027	6.56589
475	347	546	11060004	Lower Salt Fork Arkansas	KS OK	6184	63218	58.661	10.2228	2.47657	20.5127	Out (p<0.05)	0.17427	3.6709
476	347	575.5	11140209	Black Lake Bayou	LA	2278	23152.8	54.6606	10.1636	1.58545	20.2015	Out (p<0.05)	0.185941	5.57404
477	275	566.5	10160005	Mud	SD	3308	33509.9	68.3494	10.13	1.9536	24.6674	Out (p<0.05)	0.148209	1.13005
478	341.5	573	7010104	Elk-Nokasippi	MN	4433	44739.4	34.1433	10.0923	1.44467	19.2781	Out (p<0.05)	0.295588	16.4525
479	330.5	563	11100303	Deep Fork	OK	6507	65507.5	107.534	10.0672	1.67086	23.8723	Out (p<0.05)	0.0936194	11.3351
480	315.5	549	10160008	Snake	SD	6393	63911.6	79.4777	9.99712	2.03039	22.8065	Out (p<0.05)	0.125785	0.578045
481	319.5	559	5130101	Upper Cumberland	KY TN VA	5974	59167.2	57.4935	9.90411	1.87994	21.1815	Out (p<0.05)	0.172265	19.4927
482	342.5	558.5	6010105	Upper French Broad	NC SC TN	4865	47571.3	91.3354	9.77828	2.10909	22.4768	Out (p<0.05)	0.107059	29.3423
483	340.5	555.5	11070101	Upper Verdigris	KS	3215	31260	117.524	9.72318	2.1156	21.3828	Out (p<0.05)	0.0827338	1.37602
484	314	572	11010001	Beaver Reservoir	AR MO	6742	65433.4	196.292	9.70534	1.27834	20.3364	Out (p<0.05)	0.0494435	4.97153
485	374	559.5	10290107	Pomme De Terre	MO	2263	21836.8	149.654	9.64948	2.07286	17.1895	Out (p<0.05)	0.0644785	3.5048
486	335.5	549.5	8040304	Little	LA	2634	25196.6	61.2353	9.56592	2.10895	18.9905	Out (p<0.05)	0.156216	6.18506
487	342	561	7010207	Rum	MN	4160	39658.8	35.956	9.53336	1.90747	27.3493	Out (p<0.05)	0.26514	35.4431
488	356.5	565.5	11030012	Little Arkansas	KS	3526	33048.4	90.1281	9.37277	1.69167	17.3709	Out (p<0.05)	0.103994	12.9091
489	358.5	570.5	10190012	Middle South Platte-Sterling	CO NE	7206	67371.9	40.366	9.34942	1.40061	20.7752	Out (p<0.05)	0.231616	5.85055
490	359	553.5	11030010	Gar-Peace	KS	1811	16858.5	83.3029	9.30894	1.9789	18.4276	Out (p<0.05)	0.111748	22.2445
491	354.5	573.5	11090203	Little	OK	2573	23834	93.4417	9.26313	1.90999	18.4193	Out (p<0.05)	0.0991327	5.09257
492	335.5	556.5	6010101	North Fork Holston	TN VA	1884	17391.4	109.196	9.23113	2.11838	20.4578	Out (p<0.05)	0.0845376	8.82192
493	356	553	11070204	Upper Neosho	KS	3779	34707.6	118.544	9.18433	2.59854	19.2865	Out (p<0.05)	0.0774764	2.98353
494	319	558.5	6010106	Pigeon	NC TN	1773	16259.7	93.0348	9.17072	1.81038	21.9109	Out (p<0.05)	0.098573	15.0127
495	332	554	10140102	Bad	SD	7964	72903.1	68.6922	9.15409	1.8812	23.0912	Out (p<0.05)	0.133262	0.285878
496	336	561.5	8040303	Dugdemona	LA	2368	21399.1	55.1332	9.03679	1.84904	19.962	Out (p<0.05)	0.163908	8.73608
497	331	569	11030016	Ninnescah	KS	908	8070.09	65.2531	8.88777	1.66478	19.4316	Out (p<0.05)	0.136204	6.90246
498	375.5	561.5	7100001	Des Moines Headwaters	MN	3090	27102.9	71.941	8.77117	1.78608	17.8925	Out (p<0.05)	0.121922	4.5809
499	332	563	10190007	Cache La Poudre	CO WY	4404	38097.5	56.8103	8.65065	1.86738	24.4313	Out (p<0.05)	0.152272	43.2048
500	375.5	576	7020005	Chippewa	MN	5147	44353.8	62.373	8.61741	1.22979	17.7765	Out (p<0.05)	0.138159	4.2373
501	374.5	572.5	10270203	West Fork Big Blue	NE	3350	28498.2	117.903	8.50692	1.63138	15.5592	Out (p<0.05)	0.0721516	3.14731
502	372.5	590.5	11130203	West Cache	OK	2942	24673.6	108.633	8.38668	1.3046	14.6586	Out (p<0.05)	0.0772022	2.18215
503	364	566.5	6010205	Upper Clinch	TN VA	4893	40142	109.809	8.20396	1.46303	17.9343	Out (p<0.05)	0.0747109	8.89645
504	359	568	11130201	Farmers-Mud	OK TX	6123	49923.1	93.9706	8.15337	1.55643	15.4917	Out (p<0.05)	0.0867652	2.15781
505	379.5	558	10140103	Medicine Knoll	SD	2326	18487.9	55.2217	7.94839	1.86727	15.0976	Out (p<0.05)	0.143936	0.642296
506	362.5	582	11070102	Fall	KS	2282	18112.2	112.608	7.93697	1.40055	13.5827	Out (p<0.05)	0.0704829	1.74987
507	386.5	566	7010107	Redeye	MN	2100	15070	45.221	7.1762	1.39459	16.7163	Out (p<0.05)	0.158692	7.17408
508	371	573	10210001	Upper Middle Loup	NE	4337	31091.4	15.6767	7.16888	1.78981	15.6379	Out (p<0.05)	0.457297	0.674652
509	397.5	572	10270204	Turkey	NE	2141	15259	87.861	7.12705	1.5902	15.7096	Out (p<0.05)	0.0811173	2.04462
510	394.5	586.5	10210002	Dismal	NE	5439	38502.9	15.4152	7.07904	1.3106	13.7723	Out (p<0.05)	0.459225	0.907206
511	388.5	582.5	6010102	South Fork Holston	NC TN VA	3062	20778	161.957	6.78576	1.0654	14.0539	Out (p<0.05)	0.0418985	23.5716
512	373	589	10190002	Upper South Platte	CO	4789	32446.2	75.7466	6.77515	0.809897	13.8422	Out (p<0.05)	0.089445	93.8762
513	367.5	601	7010108	Long Prairie	MN	2225	15039.1	49.0246	6.75914	1.10565	14.1833	Out (p<0.05)	0.137872	8.45829
514	407	579	7050004	Jump	WI	2260	15057.1	26.6025	6.66245	1.30595	11.0021	Out (p<0.05)	0.250445	5.88605
515	364	565.5	11070104	Elk	KS	1808	12034.1	117.6	6.65603	1.53297	19.2891	Out (p<0.05)	0.0565986	1.21282
516	388	578	10270206	Upper Little Blue	KS NE	5484	36470.5	106.79	6.65035	1.22963	16.0904	Out (p<0.05)	0.0622751	1.67276
517	413.5	567.5	7070002	Lake Dubay	WI	7073	46297.4	49.9934	6.54566	1.57276	11.8125	Out (p<0.05)	0.13093	21.8399
518	303.5	582.5	11030011	Cow	KS	2238	14589.5	84.7252	6.51898	0.987837	20.2358	Out (p<0.05)	0.0769426	4.28646
519	399.5	587	10160004	Elm	ND SD	4062	26474.4	69.1945	6.51757	0.638939	13.6479	Out (p<0.05)	0.0941921	0.780504
520	393	581	10180014	Lower North Platte	NE	5883	38289.8	22.1541	6.50856	1.6493	12.1213	Out (p<0.05)	0.293786	6.38312
521	352.5	584	6010202	Upper Little Tennessee	GA NC TN	2131	13698.3	66.7772	6.42809	1.20066	24.2348	Out (p<0.05)	0.0962618	9.75073
522	406	574.5	11130202	Cache	OK	1981	12677.9	122.27	6.39973	1.47598	11.3181	Out (p<0.05)	0.0523408	22.0721
523	399.5	586	11130304	Lower Washita	OK TX	1859	11661.6	127.923	6.27306	1.22081	15.2408	Out (p<0.05)	0.0490378	3.48289
524	404	578.5	10270201	Upper Big Blue	NE	2785	17392.1	114.819	6.24492	0.928685	13.4959	Out (p<0.05)	0.0543893	2.34971
525	418	591	7030003	Kettle	MN	2693	16802.7	20.5125	6.23939	1.03733	10.9835	Out (p<0.05)	0.304176	13.2398
526	397.5	581.5	10190006	Big Thompson	CO	2105	12706.4	51.9599	6.03628	1.06114	14.2428	Out (p<0.05)	0.116172	30.6126
527	396	593	10160009	Turtle	SD	3654	21595.5	84.9071	5.91011	0.799587	15.1842	Out (p<0.05)	0.0696067	2.48883
528	375	595.5	10150003	Upper Niobrara	NE SD	8588	47242.4	28.3019	5.50097	0.920848	16.3585	Out (p<0.05)	0.194368	1.25513
529	329	578.5	6010203	Tuckasegee	NC TN	1875	10266.6	60.2158	5.47555	0.786761	10.2522	Out (p<0.05)	0.0909321	14.6488
530	406.5	580.5	11030015	South Fork Ninnescah	KS	2237	12092.6	48.4081	5.40573	1.2562	10.2408	Out (p<0.05)	0.11167	5.78167
531	365	607	8040306	Bayou Cocodrie	LA MS	429	2218.03	166.261	5.17024	0.684152	18.5893	Out (p<0.05)	0.0310971	0.734898
532	431	597	11130302	Upper Washita	OK	8493	43472.3	91.1711	5.11861	0.807488	10.037	Out (p<0.05)	0.0561429	4.33349
533	426.5	586.5	8040302	Castor	LA	2423	12319.5	44.9496	5.08438	1.12155	9.10913	Out (p<0.05)	0.113113	5.56793
534	428.5	606	11050001	Lower Cimarron-Eagle Chief	KS OK	6346	32079.5	38.5545	5.05507	0.829218	10.428	Out (p<0.05)	0.131115	1.09257
535	441	597	11130102	Blue-China	OK TX	2301	11228.2	55.2994	4.87972	0.8509	8.31212	Out (p<0.05)	0.0882419	5.98664
536	376.5	594.5	10190014	Pawnee	CO	1930	9267.06	58.3727	4.80159	0.802572	13.4325	Out (p<0.05)	0.0822573	0.893616
537	396.5	577.5	11030004	Coon-Pickerel	KS	4150	19512.5	61.936	4.7018	1.30479	11.2703	Out (p<0.05)	0.075914	5.86536
538	385.5	597	10190009	Crow	CO WY	3562	16460	53.529	4.62101	0.963008	14.8575	Out (p<0.05)	0.0863273	4.45679
539	438.5	596.5	11130206	Wichita	TX	2659	12142.1	82.8123	4.56641	1.07166	9.38604	Out (p<0.05)	0.0551417	26.6606
540	448.5	591.5	7010106	Crow Wing	MN	5180	23310	23.505	4.5	0.976557	9.10672	Out (p<0.05)	0.191449	14.2267
541	443.5	595.5	10140105	Crow	SD	2814	12654.2	80.6063	4.49686	0.803342	8.72815	Out (p<0.05)	0.0557879	0.432835
542	275.5	584	10130105	Lower Lake Oahe	SD	9852	43883.4	55.8823	4.45426	0.245339	12.5913	Out (p<0.05)	0.0797079	0.34744
543	444.5	600.5	11030003	Arkansas-Dodge City	KS	2550	10903.1	74.6925	4.27571	0.747136	8.46636	Out (p<0.05)	0.0572441	3.5178
544	456	604.5	7030002	Namekagon	WI	2913	12442.9	14.9725	4.27152	0.635818	8.4904	Out (p<0.05)	0.285291	15.2396
545	436.5	613	10150005	Snake	NE	2274	9438.94	17.8603	4.15081	0.802912	10.1205	Out (p<0.05)	0.232404	0.321143
546	446.5	595.5	10130101	Painted Woods-Square Butte	ND	7210	29165.6	34.7823	4.04516	0.963592	8.49858	Out (p<0.05)	0.116299	5.89008
547	151.5	603.5	10130102	Upper Lake Oahe	ND SD	11839	47107.1	48.7947	3.97897	0.0948536	9.72457	Out (p<0.05)	0.0815452	1.393
548	468.5	602.5	11070203	Lower Cottonwood	KS	2478	9779.82	104.449	3.94666	0.715085	8.14678	Out (p<0.05)	0.0377856	2.31138
549	460.5	605.5	7050001	Upper Chippewa	WI	4492	17705.8	18.764	3.94163	0.775899	8.16352	Out (p<0.05)	0.210063	6.67108
550	467.5	604.5	6010103	Watauga	NC TN	2254	8368.33	96.5381	3.71266	0.590208	11.1037	Out (p<0.05)	0.0384579	31.3964
551	442.5	598	11030008	Lower Walnut Creek	KS	2409	8942.58	51.6538	3.71215	0.686487	9.98275	Out (p<0.05)	0.071866	4.32673
552	444.5	610.5	7030001	Upper St. Croix	MN WI	5456	20146.8	18.2727	3.6926	0.723249	7.69352	Out (p<0.05)	0.202082	9.45683
553	476	602	10120112	Lower Cheyenne	SD	4242	14732.5	48.2375	3.47301	0.693815	6.54965	Out (p<0.05)	0.0719982	0.290698
554	472.5	607	11120303	Lower North Fork Red	OK	3316	11420.1	69.9456	3.44393	0.625612	7.96414	Out (p<0.05)	0.0492372	6.10807
555	486.5	616.5	10130201	Knife	ND	6469	21665.2	46.1523	3.34908	0.501895	5.29121	Out (p<0.05)	0.0725659	2.02507
556	488.5	637	10130203	Lower Heart	ND	4167	13796.4	50.2897	3.31088	0.306007	6.63022	Out (p<0.05)	0.0658361	12.5194
557	475.5	608	11070201	Neosho Headwaters	KS	2494	8135.88	115.712	3.26218	0.515572	6.83008	Out (p<0.05)	0.0281921	4.65353
558	481.5	610.5	11130208	Northern Beaver	OK	2253	7101.38	102.668	3.15197	0.650034	5.51502	Out (p<0.05)	0.0307006	10.0697
559	460	614.5	10190013	Beaver	CO	3315	10134.2	26.4282	3.05706	0.50917	8.03599	Out (p<0.05)	0.115674	1.58912
560	463	612	11030001	Middle Arkansas-Lake Mckinney	CO KS	4640	13862.3	74.0069	2.98756	0.541135	5.98185	Out (p<0.05)	0.0403687	5.6814
561	483	613	11070202	Upper Cottonwood	KS	2450	7299.64	120.93	2.97944	0.533159	7.33746	Out (p<0.05)	0.0246377	1.5498
562	466.5	613	11040006	Upper Cimarron-Liberal	KS OK	4013	11796.3	59.7892	2.93952	0.557506	7.15001	Out (p<0.05)	0.0491648	2.30169
563	431.5	613	11040007	Crooked	KS OK	3830	11185.1	104.085	2.9204	0.473838	7.65283	Out (p<0.05)	0.028058	0.908702
564	477.5	606	11030005	Pawnee	KS	4720	13701.5	80.7213	2.90287	0.525525	6.55413	Out (p<0.05)	0.0359616	0.834391
565	491	609.5	11130209	Little Wichita	TX	3896	10972.5	74.5013	2.81635	0.767884	5.18385	Out (p<0.05)	0.0378026	2.46562
566	484	631.5	11130105	Pease	TX	2095	5852.09	42.6068	2.79336	0.421825	5.61923	Out (p<0.05)	0.0655613	6.2818
567	456	626	10190008	Lone Tree-Owl	CO WY	779	2147.29	56.5496	2.75647	0.322689	9.31797	Out (p<0.05)	0.0487443	2.99267
568	486	626.5	11090201	Lower Canadian-Deer	OK TX	5436	14840.5	46.565	2.73005	0.442864	6.58473	Out (p<0.05)	0.0586288	1.61771
569	485	621	10160003	Upper James	ND SD	12120	32905.3	52.9509	2.71496	0.52148	5.38089	Out (p<0.05)	0.0512732	3.24294
570	476	612.5	7020003	Lac Qui Parle	MN SD	3626	9691.72	71.6992	2.67284	0.544242	5.67942	Out (p<0.05)	0.0372785	2.3588
571	475	618.5	11040008	Upper Cimarron-Bluff	KS OK	4666	12292.1	38.3302	2.63441	0.437783	6.75943	Out (p<0.05)	0.0687293	1.11086
572	497.5	613	10120202	Lower Belle Fourche	MT SD WY	8545	21496.9	56.6557	2.51572	0.607532	4.49831	Out (p<0.05)	0.0444037	1.47796
573	485.5	626.5	7010103	Prairie-Willow	MN	5908	14628.4	12.681	2.47603	0.49363	5.02042	Out (p<0.05)	0.195255	23.4287
574	503	620.5	11030009	Rattlesnake	KS	3549	8623.98	39.0207	2.42997	0.414388	5.38631	Out (p<0.05)	0.062274	1.83519
575	487	619	10130104	Beaver	ND	2407	5676.16	37.7627	2.35819	0.513274	5.37016	Out (p<0.05)	0.0624475	1.72867
576	478.5	632	10260006	Middle Smoky Hill	KS	4048	9066.59	52.262	2.23977	0.342616	5.35944	Out (p<0.05)	0.0428566	2.35762
577	506.5	628.5	10130206	Lower Cannonball	ND	2289	5053.34	37.0284	2.20766	0.422341	4.73206	Out (p<0.05)	0.0596209	0.914277
578	499	628.5	10120111	Middle Cheyenne-Elk	SD	3856	8507.85	44.8864	2.20639	0.38762	4.973	Out (p<0.05)	0.049155	3.22225
579	500	627	10180009	Middle North Platte-Scotts Bluff	NE WY	13726	30230	38.7679	2.20239	0.368188	5.17347	Out (p<0.05)	0.0568095	4.25734
580	500.5	625.5	11120202	Lower Salt Fork Red	OK TX	3290	7224.57	45.1676	2.19592	0.453344	5.2111	Out (p<0.05)	0.0486172	4.23228
581	515.5	617.5	11130101	Groesbeck-Sandy	OK TX	3431	7353.27	46.0105	2.14319	0.521743	3.84949	Out (p<0.05)	0.0465804	2.43975
582	497	632.5	11030006	Buckner	KS	2319	4876.06	68.2647	2.10266	0.270115	5.44346	Out (p<0.05)	0.0308016	1.02742
583	522	632	10120110	Rapid	SD	1950	4060.54	46.1872	2.08233	0.379717	3.87223	Out (p<0.05)	0.0450846	35.826
584	521	617	10120109	Middle Cheyenne-Spring	SD	4686	9663.01	36.5384	2.0621	0.406479	4.3615	Out (p<0.05)	0.0564366	1.68803
585	517.5	624	10130306	Lower Moreau	SD	5866	11911.7	29.6915	2.03063	0.400176	4.22845	Out (p<0.05)	0.0683911	1.25973
586	510.5	633	10190010	Kiowa	CO	1784	3468.91	32.403	1.94446	0.259436	5.19019	Out (p<0.05)	0.0600086	4.35202
587	515	642.5	7050002	Flambeau	MI WI	3078	5922.57	12.3721	1.92416	0.33666	3.82728	Out (p<0.05)	0.155524	17.0905
588	523	635.5	7050003	South Fork Flambeau	WI	1784	3345.08	11.6348	1.87505	0.427201	4.1693	Out (p<0.05)	0.161159	12.1097
589	456.5	647	11040003	North Fork Cimarron	CO KS	3732	6921.66	70.4255	1.85468	0.248777	5.60351	Out (p<0.05)	0.0263353	1.71217
590	528.5	625.5	10070004	Upper Yellowstone-Lake Basin	MT	4060	7455.59	73.3706	1.83635	0.433405	4.06248	Out (p<0.05)	0.0250284	13.2684
591	512.5	644	7020002	Pomme De Terre	MN	2414	4203.76	57.504	1.74141	0.326584	4.93351	Out (p<0.05)	0.0302832	3.55453
592	504.5	633	11120304	Elm Fork Red	OK TX	2315	3870.62	39.8423	1.67197	0.370059	4.99007	Out (p<0.05)	0.0419648	2.0445
593	516.5	647	11030014	North Fork Ninnescah	KS	2668	4432.32	52.7389	1.66129	0.280003	3.94873	Out (p<0.05)	0.0315002	3.51795
594	524	639.5	10140202	Middle White	SD	6487	9884.66	37.9033	1.52376	0.217283	4.15839	Out (p<0.05)	0.0402013	0.637863
595	527	637.5	10120113	Cherry	SD	4843	7166	34.3882	1.47966	0.33302	3.42733	Out (p<0.05)	0.0430282	0.408899
596	535	638.5	10130303	Grand	ND SD	6277	9217.67	26.0828	1.46848	0.317255	2.89292	Out (p<0.05)	0.0563008	1.07209
597	521	642.5	10130204	Upper Cannonball	ND	4304	6245.72	38.0149	1.45114	0.204594	3.6487	Out (p<0.05)	0.038173	0.786319
598	525.5	642.5	10190011	Bijou	CO	4014	5365.41	28.3287	1.33667	0.247753	3.51458	Out (p<0.05)	0.0471844	2.23654
599	517	651	10070007	Upper Yellowstone-Pompeys Pillar	MT	5024	6277.28	51.9228	1.24946	0.175202	2.8139	Out (p<0.05)	0.0240638	5.48751
600	546	659	11140305	Lake O'the Pines	TX	2243	2671.91	137.25	1.19122	0.179324	2.26329	Out (p<0.05)	0.00867921	8.30672
601	534	643	10130205	Cedar	ND SD	4530	5278.48	33.9503	1.16523	0.271387	2.67933	Out (p<0.05)	0.0343216	0.561003
602	535.5	645	10070003	Shields	MT	2212	2561.88	63.0527	1.15817	0.222254	2.86375	Out (p<0.05)	0.0183683	0.62009
603	518	662	10260007	Big	KS	2191	2487.08	54.1247	1.13513	0.15152	3.05146	Out (p<0.05)	0.0209726	11.4509
604	552	641.5	10130103	Apple	ND	8874	9584.39	30.3735	1.08005	0.198675	2.34616	Out (p<0.05)	0.0355591	10.3644
605	529.5	657	11030007	Upper Walnut Creek	KS	2070	2162.71	54.7407	1.04479	0.147744	4.51116	Out (p<0.05)	0.0190862	1.26163
606	536	654.5	11130207	Southern Beaver	TX	1741	1786.72	56.2798	1.02626	0.216687	2.2405	Out (p<0.05)	0.018235	1.5436
607	546	661	10060005	Charlie-Little Muddy	MT ND	3120	2958.32	32.8899	0.948179	0.176187	2.71359	Out (p<0.05)	0.0288288	1.58453
608	547	656	10070008	Pryor	MT	1571	1475.55	40.6664	0.939242	0.150048	2.33684	Out (p<0.05)	0.0230963	1.39498
609	559.5	661.5	10070002	Upper Yellowstone	MT WY	7661	7130.3	40.3828	0.930727	0.156118	1.69468	Out (p<0.05)	0.0230476	2.12953
610	557	688.5	10070005	Stillwater	MT	2767	2368.69	36.7644	0.856049	0.103518	2.51549	Out (p<0.05)	0.0232847	1.33848
611	558.5	661.5	11100301	Middle North Canadian	OK	4675	3973.11	61.7112	0.849863	0.149416	2.55334	Out (p<0.05)	0.0137716	32.0219
612	554.5	662	10140203	Little White	NE SD	4568	3848.12	25.6131	0.842408	0.129147	1.78368	Out (p<0.05)	0.0328898	2.82068
613	557	660	11090106	Middle Canadian-Spring	TX	7522	6312.17	36.4999	0.839162	0.139844	1.79975	Out (p<0.05)	0.0229908	4.63275
614	553	663	11120105	Lower Prairie Dog Town Fork Red	OK TX	3842	3206.91	29.2717	0.834699	0.126278	2.33482	Out (p<0.05)	0.0285156	2.84201
615	558.5	678	10080015	Lower Bighorn	MT	5124	4224.45	55.1198	0.824443	0.103743	1.5107	Out (p<0.05)	0.0149573	0.883029
616	580	662.5	10070006	Clarks Fork Yellowstone	MT WY	7224	5954.2	38.7343	0.824224	0.129026	1.40154	Out (p<0.05)	0.0212789	1.39355
617	560.5	661	10190016	Lower Lodgepole	CO NE WY	3005	2471.69	30.8316	0.822526	0.157496	2.13458	Out (p<0.05)	0.026678	8.07048
618	557	659	10120203	Redwater	SD WY	2696	2205.01	31.7187	0.817883	0.113271	2.19372	Out (p<0.05)	0.0257855	12.5386
619	573.5	677.5	10100002	Big Porcupine	MT	2248	1808.75	31.3216	0.804603	0.12511	1.65128	Out (p<0.05)	0.0256884	0.11859
620	559.5	675.5	10070001	Yellowstone Headwaters	MT WY	6736	5343.64	52.0404	0.793296	0.118984	2.64136	Out (p<0.05)	0.0152439	0.188245
621	553.5	665	10180012	Horse	NE WY	4811	3608.19	34.2121	0.749987	0.134864	1.96911	Out (p<0.05)	0.0219217	1.05167
622	569.5	679.5	11120103	Upper Prairie Dog Town Fork Red	TX	5314	3858.21	63.1218	0.726046	0.100124	1.51056	Out (p<0.05)	0.0115023	9.52415
623	569.5	678	10260009	Upper Saline	KS	5080	3614.67	44.5219	0.71155	0.106898	1.5768	Out (p<0.05)	0.015982	1.835
624	579.5	677.5	10180013	Pumpkin	NE WY	2602	1834.14	39.0492	0.704898	0.0996977	1.49444	Out (p<0.05)	0.0180515	0.616952
625	566.5	663	10110205	Lower Little Missouri	ND	4796	3371.09	35.4715	0.702895	0.151788	1.79356	Out (p<0.05)	0.0198158	0.808041
626	568	676.5	10080016	Little Bighorn	MT WY	3309	2285.05	45.73	0.690557	0.102709	1.69681	Out (p<0.05)	0.0151007	1.44695
627	540	690.5	10190017	Sidney Draw	CO NE WY	1986	1343.34	38.3493	0.676407	0.0488452	2.54891	Out (p<0.05)	0.0176381	0.558133
628	576	665	11060003	Medicine Lodge	KS OK	3400	2220.24	47.4939	0.653013	0.135452	1.55541	Out (p<0.05)	0.0137494	1.18794
629	573.5	673.5	10110101	Lake Sakakawea	ND	15135	9588.08	30.7287	0.633504	0.0813866	1.48938	Out (p<0.05)	0.020616	1.68693
630	573.5	680.5	7070001	Upper Wisconsin	MI WI	5705	3584.61	12.1876	0.628328	0.111551	1.3274	Out (p<0.05)	0.0515548	33.0552
631	579	676	10080014	Shoshone	MT WY	3777	2350.72	56.9605	0.622378	0.109724	1.44116	Out (p<0.05)	0.0109265	4.69635
632	585	676.5	10100001	Lower Yellowstone-Sunday	MT	12181	7392.15	27.9648	0.606859	0.120408	1.78969	Out (p<0.05)	0.0217008	2.24974
633	584.5	687	7020001	Upper Minnesota	MN SD	4987	2932.72	76.2257	0.588073	0.0932494	1.16817	Out (p<0.05)	0.00771489	2.11329
634	587.5	676	10130305	Upper Moreau	SD	4128	2411.73	26.8899	0.584236	0.0945595	1.22936	Out (p<0.05)	0.021727	0.355228
635	581.5	677	10250009	Harlan County Reservoir	KS NE	3387	1972.11	85.3029	0.582259	0.0864688	1.23475	Out (p<0.05)	0.00682579	1.02852
636	541	686	10080010	Big Horn Lake	MT WY	5225	2708.11	44.3402	0.518299	0.0458226	1.29201	Out (p<0.05)	0.0116892	0.774694
637	596	686	10050012	Lower Milk	MT	4417	2251.89	31.3968	0.509824	0.0865754	1.03865	Out (p<0.05)	0.0162381	1.84797
638	553.5	690	11040002	Upper Cimarron	CO KS NM OK	4475	2201.23	32.4085	0.491895	0.0735349	1.77928	Out (p<0.05)	0.015178	1.68736
639	579.5	695	10100004	Lower Yellowstone	MT ND	14001	6882.12	25.8311	0.491545	0.0719623	1.12546	Out (p<0.05)	0.0190292	2.89657
640	598	684	11020009	Upper Arkansas-John Martin	CO KS	10063	4467.46	29.9177	0.443949	0.0767613	0.895841	Out (p<0.05)	0.014839	3.36734
641	592	688	10060001	Prarie Elk-Wolf	MT	4944	2159.77	21.4149	0.436846	0.0847953	0.976575	Out (p<0.05)	0.0203991	2.42158
642	582.5	686.5	11130103	North Pease	TX	4932	2059.29	49.4823	0.417536	0.0780427	1.39384	Out (p<0.05)	0.00843807	2.82093
643	604.5	701	11060002	Upper Salt Fork Arkansas	KS OK	2814	1059.53	38.4604	0.37652	0.0646236	0.973561	Out (p<0.05)	0.00978979	3.9734
644	594	696.5	10080009	Greybull	WY	2976	1107.93	38.2412	0.372288	0.0554818	1.04338	Out (p<0.05)	0.00973526	0.551933
645	605.5	699.5	10080007	Upper Bighorn	WY	8737	3241.68	38.207	0.371029	0.0751729	0.840729	Out (p<0.05)	0.00971102	1.97975
646	604	697	10110102	Little Muddy	ND	2495	914.284	29.7552	0.366447	0.0576231	0.753699	Out (p<0.05)	0.0123154	14.0024
647	598.5	682.5	10110203	Middle Little Missouri	MT ND	5686	2074.92	28.7505	0.364917	0.0743185	0.561851	Out (p<0.05)	0.0126925	0.44885
648	606.5	699	10090207	Middle Powder	MT WY	2760	976.652	24.3804	0.353859	0.0581442	0.790602	Out (p<0.05)	0.0145141	0.831981
649	607	696	10250011	Lower Sappa	KS NE	1660	568.816	59.7626	0.34266	0.0649357	0.708599	Out (p<0.05)	0.00573369	0.776226
650	602.5	699	10100005	O'fallon	MT	4080	1397.19	29.6709	0.342448	0.0588273	0.768714	Out (p<0.05)	0.0115415	0.555563
651	609.5	697	10080008	Nowood	WY	4877	1664.01	42.2649	0.341196	0.0556324	0.66162	Out (p<0.05)	0.00807279	0.256909
652	609.5	702	7010105	Pine	MN	2188	736.708	15.2416	0.336704	0.0716298	0.633061	Out (p<0.05)	0.0220911	12.1765
653	603.5	697	10250014	Beaver	KS NE	1918	628.4	66.6351	0.327633	0.0458974	1.03957	Out (p<0.05)	0.00491682	0.749384
654	602.5	706.5	10130304	South Fork Moreau	SD	2635	819.462	44.7759	0.310991	0.0366054	1.03824	Out (p<0.05)	0.00694551	0.252395
655	615	721.5	10080011	Dry	WY	1155	349.554	31.0968	0.302645	0.0383062	0.617321	Out (p<0.05)	0.00973235	1.1987
656	616	702.5	10090209	Lower Powder	MT	5090	1523.34	23.6807	0.29928	0.0615999	0.724335	Out (p<0.05)	0.0126382	0.229399
657	616	701.5	10180008	Glendo Reservoir	WY	5354	1570.5	27.081	0.293331	0.0535195	0.645362	Out (p<0.05)	0.0108316	1.69253
658	605	712.5	10130202	Upper Heart	ND	4395	1214.2	49.1673	0.276269	0.0329308	0.693985	Out (p<0.05)	0.00561896	4.73202
659	623	704.5	10090102	Lower Tongue	MT	7516	2028.73	20.5093	0.269922	0.0518671	0.434903	Out (p<0.05)	0.013161	0.766349
660	614.5	716	10050014	Beaver	MT	4544	1176.22	31.4103	0.258851	0.0431682	0.665046	Out (p<0.05)	0.00824095	0.357044
661	622.5	711	10050004	Middle Milk	MT	8432	2136.92	30.6152	0.25343	0.0432318	0.551409	Out (p<0.05)	0.00827792	3.50131
662	625	718.5	11130104	Middle Pease	TX	3169	790.886	27.8606	0.24957	0.0291447	0.551553	Out (p<0.05)	0.00895781	0.36168
663	610.5	722	10060002	Redwater	MT	5397	1345.29	23.5889	0.249266	0.0351165	0.634827	Out (p<0.05)	0.0105671	0.538565
664	611	714	11020013	Two Butte	CO	2101	523.384	19.5938	0.249112	0.039994	0.778149	Out (p<0.05)	0.0127138	0.545892
665	626	705	10110204	Beaver	MT ND	2162	534.417	29.2919	0.247187	0.0451081	0.578546	Out (p<0.05)	0.00843872	1.2023
666	621.5	710	10050016	Porcupine	MT	1851	456.3	26.0705	0.246515	0.0372208	0.585428	Out (p<0.05)	0.00945573	0.498003
667	614.5	702.5	11020011	Big Sandy	CO	5400	1280.81	15.9881	0.237187	0.0350773	0.654698	Out (p<0.05)	0.0148352	2.12543
668	624.5	708	11120201	Upper Salt Fork Red	TX	1949	449.611	38.7752	0.230688	0.0446729	0.542207	Out (p<0.05)	0.00594937	1.04153
669	620	714	10090202	Upper Powder	WY	6641	1523.5	27.5077	0.229409	0.0327894	0.54981	Out (p<0.05)	0.00833982	0.616796
670	623	716.5	10090101	Upper Tongue	MT WY	6650	1518.96	41.9797	0.228415	0.0311369	0.63629	Out (p<0.05)	0.00544108	3.7594
671	623	734.5	7010102	Leech Lake	MN	3088	635.282	12.2911	0.205726	0.0304327	0.674542	Out (p<0.05)	0.0167377	8.72059
672	626	733.5	7010101	Mississippi Headwaters	MN	5676	1129.16	13.2336	0.198936	0.0283889	0.492563	Out (p<0.05)	0.0150327	12.1155
673	624.5	714	10050009	Peoples	MT	1863	369.706	30.9862	0.198447	0.0355685	0.417153	Out (p<0.05)	0.00640435	0.864941
674	633.5	715	10030102	Upper Missouri-Dearborn	MT	7139	1334.36	55.3194	0.186912	0.0378398	0.467936	Out (p<0.05)	0.00337877	9.36695
675	627.5	732.5	11020012	Rush	CO	3193	580.155	13.4207	0.181696	0.0186121	0.461928	Out (p<0.05)	0.0135384	1.60461
676	633.5	737	10030105	Belt	MT	2125	369.409	49.3496	0.173839	0.0289876	0.389707	Out (p<0.05)	0.00352261	0.80696
677	643	724	10100003	Rosebud	MT	3276	562.822	20.9449	0.171802	0.0252202	0.314442	Out (p<0.05)	0.00820256	0.973675
678	614	720	10060003	Poplar	MT	5909	987.512	10.4927	0.16712	0.0287702	0.437402	Out (p<0.05)	0.0159272	1.8938
679	642	724.5	10110202	Boxelder	MT ND SD	3067	486.128	34.4744	0.158503	0.0259692	0.315758	Out (p<0.05)	0.00459769	0.238496
680	609.5	733.5	10040101	Bullwhacker-Dog	MT	5228	823.171	45.222	0.157454	0.0171387	0.283739	Out (p<0.05)	0.0034818	0.253753
681	636	738	10250015	Prairie Dog	KS NE	2837	437.67	49.3319	0.154272	0.0214975	0.413238	Out (p<0.05)	0.00312723	2.77295
682	647.5	721.5	10250004	Upper Republican	CO KS NE	7146	1100.23	48.6092	0.153965	0.0268202	0.292981	Out (p<0.05)	0.0031674	3.26325
683	632.5	725.5	10030104	Sun	MT	4587	684.01	41.769	0.149119	0.0269414	0.386704	Out (p<0.05)	0.0035701	1.84109
684	631	725	10110201	Upper Little Missouri	MT ND SD WY	8678	1283.13	33.635	0.14786	0.0182917	0.51646	Out (p<0.05)	0.00439601	0.295057
685	628	725	10060006	Big Muddy	MT ND	11247	1611.31	16.4611	0.143266	0.0277755	0.464355	Out (p<0.05)	0.0087033	1.31014
686	612	741.5	10140201	Upper White	NE SD	9954	1396.81	44.6737	0.140327	0.00990112	0.558276	Out (p<0.05)	0.00314115	1.72906
687	643	726	10090208	Little Powder	MT WY	5556	760.331	29.1336	0.136849	0.0211986	0.284804	Out (p<0.05)	0.00469728	1.02402
688	610	730	10040104	Fort Peck Reservoir	MT	13482	1834.26	37.2305	0.136052	0.0167917	0.360264	Out (p<0.05)	0.00365432	0.212729
689	647.5	730.5	11090105	Lake Meredith	TX	5384	729.113	42.5188	0.135422	0.0224081	0.304658	Out (p<0.05)	0.003185	18.3187
690	645	734	10040102	Arrow	MT	3126	384.154	48.0264	0.12289	0.0152674	0.244857	Out (p<0.05)	0.0025588	0.304733
691	654.5	735.5	10040103	Judith	MT	7128	861.084	50.7474	0.120803	0.017953	0.337394	Out (p<0.05)	0.00238048	1.17539
692	647	734	10030103	Smith	MT	5271	632.297	41.4934	0.119958	0.0166914	0.292602	Out (p<0.05)	0.00289101	0.433308
693	652.5	738	10090210	Mizpah	MT	1958	234.436	24.3691	0.119732	0.0180008	0.311994	Out (p<0.05)	0.00491329	0.199928
694	651.5	738.5	10050005	Big Sandy	MT	1983	234.816	27.5392	0.118415	0.0178341	0.232254	Out (p<0.05)	0.00429986	1.85517
695	646	739.5	10260013	Upper South Fork Solomon	KS	2900	327.682	43.4401	0.112994	0.0183201	0.261569	Out (p<0.05)	0.00260114	1.43878
696	640.5	733.5	10250005	Frenchman	CO NE	3555	400.931	52.2954	0.112779	0.0237835	0.359872	Out (p<0.05)	0.00215658	1.22642
697	647	738	10050010	Cottonwood	MT	2373	257.81	20.8621	0.108643	0.0154199	0.219224	Out (p<0.05)	0.00520766	0.31712
698	650	745.5	10090201	Middle Fork Powder	WY	2526	231.182	39.0125	0.0915209	0.0132011	0.28547	Out (p<0.05)	0.00234594	0.183932
699	663	743	10260011	Upper North Fork Solomon	KS	3646	328.016	51.3801	0.089966	0.0127376	0.194154	Out (p<0.05)	0.00175099	0.879411
700	656.5	746.5	10030205	Teton	MT	5239	471.133	46.9355	0.089928	0.0163599	0.227339	Out (p<0.05)	0.00191599	0.682275
701	644	752.5	11120102	Palo Duro	NM TX	2277	196.553	156.607	0.0863212	0.00677101	0.312534	Out (p<0.05)	0.000551196	10.7021
702	666	747.5	10060004	West Fork Poplar	MT	2639	227.773	11.3218	0.0863105	0.0108041	0.179792	Out (p<0.05)	0.00762336	0.859544
703	659.5	754.5	10250006	Stinking Water	CO NE	2832	244.422	31.6162	0.086307	0.00866619	0.225742	Out (p<0.05)	0.00272983	1.62469
704	664	746.5	10020008	Gallatin	MT WY	4659	394.68	59.4751	0.0847135	0.0128487	0.258341	Out (p<0.05)	0.00142435	8.88795
705	657	749	10150002	Niobrara Headwaters	NE WY	3585	303.541	23.7219	0.0846698	0.00525471	0.271481	Out (p<0.05)	0.00356927	0.675189
706	652.5	753.5	10030101	Upper Missouri	MT	8641	725.801	44.0493	0.083995	0.0125592	0.196	Out (p<0.05)	0.00190684	3.30572
707	662.5	745	10050015	Rock	MT	3560	297.244	14.3842	0.0834955	0.0142088	0.199804	Out (p<0.05)	0.00580466	0.275869
708	645.5	743	10120108	Hat	NE SD WY	2541	208.947	47.3016	0.0822303	0.013478	0.291314	Out (p<0.05)	0.00173842	0.307738
709	668	746	10120106	Angostura Reservoir	NE SD WY	3591	290.583	39.0629	0.0809197	0.0125345	0.245919	Out (p<0.05)	0.00207152	0.586045
710	662	747.5	10090206	Clear	WY	2942	237.69	30.1795	0.080792	0.00981716	0.184498	Out (p<0.05)	0.00267705	0.74517
711	656.5	743.5	10250007	Red Willow	NE	2053	156.185	54.7262	0.0760767	0.011479	0.174049	Out (p<0.05)	0.00139013	1.02372
712	670	750	10030203	Marias	MT	9043	650.718	35.7193	0.0719582	0.0116116	0.175391	Out (p<0.05)	0.00201455	0.67804
713	667.5	749.5	10190001	South Platte Headwaters	CO	4144	294.529	16.0197	0.0710736	0.0102804	0.188098	Out (p<0.05)	0.00443664	5.44386
714	673	753.5	10080005	Lower Wind	WY	4767	327.071	39.925	0.0686115	0.0115571	0.156026	Out (p<0.05)	0.00171851	2.18795
715	674	764.5	10080003	Popo Agie	WY	1954	127.801	48.7597	0.0654046	0.00875162	0.209496	Out (p<0.05)	0.00134137	3.68518
716	672.5	756	10080013	South Fork Shoshone	WY	1736	112.246	29.7161	0.0646579	0.0106283	0.176144	Out (p<0.05)	0.00217585	0.871574
717	681.5	758.5	10090205	Crazy Woman	WY	2489	154.857	27.0948	0.0622164	0.00675219	0.157773	Out (p<0.05)	0.00229625	0.277442
718	671	757	10130302	South Fork Grand	SD	4666	289.62	27.8416	0.0620704	0.00793117	0.185571	Out (p<0.05)	0.00222941	0.271851
719	672.5	754	10130301	North Fork Grand	ND SD	3322	202.934	38.1808	0.061088	0.00812032	0.189909	Out (p<0.05)	0.00159997	0.458303
720	653	755	11020003	Fountain	CO	2499	151.726	95.021	0.0607149	0.00658829	0.35285	Out (p<0.05)	0.000638963	81.4844
721	677.5	761.5	10120201	Upper Belle Fourche	SD WY	7140	383.232	29.2222	0.053674	0.0058196	0.174929	Out (p<0.05)	0.00183675	0.647592
722	668.5	763	10080012	North Fork Shoshone	WY	2198	117.064	27.1919	0.0532595	0.00671883	0.159217	Out (p<0.05)	0.00195865	0.322331
723	653.5	765	11040004	Sand Arroyo	CO KS	1552	82.0926	19.096	0.0528947	0.00384677	0.216233	Out (p<0.05)	0.00276993	1.21142
724	678	756	10080002	Little Wind	WY	2738	144.775	39.5881	0.0528762	0.00813821	0.138308	Out (p<0.05)	0.00133566	2.16744
725	670	761	10050002	Upper Milk	MT	3295	169.744	19.3787	0.0515156	0.00808806	0.13672	Out (p<0.05)	0.00265836	0.443966
726	660	764	10050008	Battle	MT	4132	210.131	12.2947	0.0508546	0.0083574	0.188355	Out (p<0.05)	0.0041363	0.664294
727	683	764.5	10050011	Whitewater	MT	4850	245.719	9.68286	0.0506638	0.00609371	0.108321	Out (p<0.05)	0.00523232	0.307775
728	675	761.5	10180011	Lower Laramie	WY	6314	318.134	28.4662	0.0503854	0.00685771	0.125196	Out (p<0.05)	0.00177001	2.22156
729	674	762	10040202	Middle Musselshell	MT	4900	246.836	29.649	0.0503746	0.00635872	0.13895	Out (p<0.05)	0.00169904	1.1275
730	665	760.5	10080001	Upper Wind	WY	6501	318.783	33.3407	0.0490361	0.00651361	0.187051	Out (p<0.05)	0.00147076	1.52871
731	687	765	10250008	Medicine	NE	2528	121.607	48.7559	0.0481041	0.00736193	0.100706	Out (p<0.05)	0.00098663	2.85524
732	670.5	764	10020002	Beaverhead	MT	3865	172.428	41.1686	0.0446126	0.00722893	0.154745	Out (p<0.05)	0.00108366	1.97911
733	691	768	10090204	Salt	WY	2096	90.7295	34.3563	0.043287	0.00461424	0.0895999	Out (p<0.05)	0.00125994	0.713119
734	689	770	11020005	Upper Arkansas-Lake Meredith	CO	5651	238.856	35.0198	0.042268	0.00479066	0.121304	Out (p<0.05)	0.00120697	5.87793
735	684.5	775	10080004	Muskrat	WY	1830	76.7022	22.939	0.0419137	0.00638636	0.137864	Out (p<0.05)	0.00182719	0.433584
736	671.5	768	11120104	Tule	TX	3246	134.739	195.391	0.0415093	0.00424669	0.119187	Out (p<0.05)	0.000212442	0.447471
737	685	764.5	10040201	Upper Musselshell	MT	10509	431.009	32.5544	0.0410133	0.00472595	0.118356	Out (p<0.05)	0.00125984	0.670169
738	683	767	10020007	Madison	ID MT WY	6761	257.413	49.1402	0.0380732	0.00444003	0.12461	Out (p<0.05)	0.000774788	1.15459
739	690	764	10040204	Box Elder	MT	3039	113.57	48.5744	0.0373709	0.00689825	0.104526	Out (p<0.05)	0.000769355	0.144841
740	691.5	765.5	10180007	Middle North Platte-Casper	WY	8535	308.945	26.993	0.0361974	0.00517744	0.0880103	Out (p<0.05)	0.00134099	25.7326
741	691	770	10090203	South Fork Powder	WY	3224	112.687	28.3907	0.0349525	0.00488788	0.100295	Out (p<0.05)	0.00123112	0.462615
742	676.5	775	10020003	Ruby	MT	2551	89.1407	36.5029	0.0349434	0.00310206	0.0930883	Out (p<0.05)	0.000957279	0.892806
743	704.5	775.5	10020004	Big Hole	ID MT	7136	242.829	27.7148	0.0340288	0.00389007	0.0836272	Out (p<0.05)	0.00122782	0.660588
744	680.5	766.5	10050006	Sage	MT	2383	77.4228	25.5572	0.0324896	0.00344428	0.117183	Out (p<0.05)	0.00127125	0.604255
745	696.5	768	11020008	Horse	CO	3548	110.886	23.5916	0.031253	0.00439348	0.0842731	Out (p<0.05)	0.00132475	1.92723
746	701	773.5	10020005	Jefferson	MT	3294	101.008	31.5849	0.0306643	0.00435833	0.0791615	Out (p<0.05)	0.000970851	1.9368
747	696.5	781	11120101	Tierra Blanca	NM TX	4912	147.119	130.381	0.0299509	0.00235635	0.112018	Out (p<0.05)	0.000229717	4.39199
748	691	771	10020006	Boulder	MT	1900	55.4299	22.1722	0.0291736	0.00419725	0.0886294	Out (p<0.05)	0.00131578	2.86218
749	699.5	773	10260003	Upper Smoky Hill	KS	3847	103.364	49.4853	0.0268686	0.0032028	0.0754702	Out (p<0.05)	0.000542963	0.454584
750	707.5	769.5	11120302	Middle North Fork Red	OK TX	4251	114.186	43.3308	0.026861	0.00426205	0.0803247	Out (p<0.05)	0.000619907	3.28735
751	706	775.5	10080006	Badwater	WY	2323	53.2781	26.9772	0.022935	0.00360485	0.0683948	Out (p<0.05)	0.000850163	0.309896
752	720.5	782.5	10040205	Lower Musselshell	MT	4321	88.8026	37.5474	0.0205514	0.00316751	0.0425536	Out (p<0.05)	0.000547345	0.103389
753	708	780.5	11020002	Upper Arkansas	CO	5767	114.078	35.6972	0.0197812	0.0023945	0.0646235	Out (p<0.05)	0.000554138	44.9825
754	715	776.5	10120107	Beaver	SD WY	4436	84.0602	32.5562	0.0189496	0.002173	0.0636312	Out (p<0.05)	0.000582056	1.0006
755	710	777.5	10050007	Lodge	MT	3188	58.3297	5.52724	0.0182967	0.00178599	0.0423704	Out (p<0.05)	0.00331027	1.99459
756	718.5	780.5	10260005	Hackberry	KS	1680	29.9577	45.8648	0.017832	0.00206532	0.0415865	Out (p<0.05)	0.000388794	0.803362
757	719.5	781	10120104	Lance	WY	2896	50.7196	30.997	0.0175137	0.00219072	0.045271	Out (p<0.05)	0.000565012	0.141973
758	729	784	10040105	Big Dry	MT	4041	68.7571	14.3073	0.0170149	0.0028873	0.0430182	Out (p<0.05)	0.00118924	0.239424
759	697.5	787	11040001	Cimarron Headwaters	CO NM OK	3999	66.7633	21.5437	0.016695	0.000916745	0.122613	Out (p<0.05)	0.000774938	0.253928
760	729	782.5	11090101	Middle Canadian-Trujillo	NM TX	4563	70.9603	30.7705	0.0155512	0.00239435	0.039628	Out (p<0.05)	0.000505395	0.372213
761	719	781.5	11080008	Revuelto	NM	2198	33.7322	15.444	0.0153468	0.00160467	0.0412337	Out (p<0.05)	0.000993702	6.3295
762	724	782	10250013	Little Beaver	CO KS	1660	25.1607	40.5982	0.0151571	0.0013812	0.0521101	Out (p<0.05)	0.000373343	0.764788
763	722	781.5	10160002	Pipestem	ND	2870	43.4237	33.4875	0.0151302	0.00182469	0.0453459	Out (p<0.05)	0.000451817	3.63442
764	726	780.5	11020010	Purgatoire	CO NM	9061	135.875	29.0031	0.0149956	0.00159333	0.0410421	Out (p<0.05)	0.000517035	1.69274
765	723	782	10120103	Upper Cheyenne	WY	3758	54.6867	22.631	0.0145521	0.00200897	0.0347647	Out (p<0.05)	0.000643017	0.45478
766	724	785.5	11020004	Chico	CO	1890	23.4612	18.4849	0.0124133	0.00131972	0.0427439	Out (p<0.05)	0.000671539	13.2553
767	722	787.5	10250010	Upper Sappa	KS	2609	31.7003	40.6556	0.0121504	0.000835948	0.0475415	Out (p<0.05)	0.000298861	1.24148
768	738.5	783.5	11130205	South Wichita	TX	1898	22.4878	38.229	0.0118482	0.00235116	0.0274981	Out (p<0.05)	0.000309926	0.242717
769	736	787	10040106	Little Dry	MT	3144	35.5423	14.6501	0.0113048	0.00150008	0.0319107	Out (p<0.05)	0.000771652	0.312653
770	740.5	790	11130204	North Wichita	TX	2789	30.7751	39.7732	0.0110344	0.00136892	0.0250915	Out (p<0.05)	0.000277434	0.509386
771	740.5	786.5	10050013	Frenchman	MT	5609	59.1902	4.03538	0.0105527	0.002188	0.0282758	Out (p<0.05)	0.00261505	0.30986
772	735.5	784	11080006	Upper Canadian-Ute Reservoir	NM TX	5728	58.6554	20.143	0.0102401	0.000973478	0.0291898	Out (p<0.05)	0.000508371	1.37557
773	736	792.5	10040203	Flatwillow	MT	1773	15.8559	35.3198	0.00894297	0.00129292	0.0243476	Out (p<0.05)	0.0002532	0.174082
774	742.5	789	10250012	South Fork Beaver	CO KS	1964	15.9487	39.6506	0.0081205	0.000767044	0.0366192	Out (p<0.05)	0.000204801	0.856679
775	745.5	788.5	11090102	Punta De Agua	NM TX	3969	31.9218	34.8069	0.00804278	0.0011063	0.0267954	Out (p<0.05)	0.000231068	0.533437
776	750.5	793.5	11100201	Lower Beaver	OK TX	4285	34.0037	42.821	0.00793552	0.000458835	0.0264068	Out (p<0.05)	0.000185318	1.62246
777	753	790	11020001	Arkansas Headwaters	CO	7936	52.9642	20.2163	0.00667392	0.000721052	0.0205543	Out (p<0.05)	0.000330126	8.0406
778	743	792.5	11020006	Huerfano	CO	4994	33.1201	28.2415	0.00663198	0.000687115	0.0275925	Out (p<0.05)	0.000234831	1.23217
779	745	791	11100102	Middle Beaver	KS OK	3631	22.4447	54.6441	0.00618141	0.000774328	0.0251671	Out (p<0.05)	0.000113121	2.22211
780	750	796	10030201	Two Medicine	MT	3456	20.1269	30.6744	0.00582377	0.000907333	0.0186998	Out (p<0.05)	0.000189857	1.17747
781	761	797	10250002	North Fork Republican	CO KS NE	5387	28.2225	32.9574	0.00523899	0.000517106	0.0167886	Out (p<0.05)	0.000158962	2.25154
782	756	796	10030202	Cut Bank	MT	3041	15.8522	35.5156	0.00521282	0.000689335	0.0181884	Out (p<0.05)	0.000146776	3.93461
783	755	797	10020001	Red Rock	ID MT	5901	28.3275	36.3555	0.00480045	0.000528221	0.0163228	Out (p<0.05)	0.000132042	0.14001
784	751	796.5	10260004	Ladder	CO KS	3643	16.8282	54.0608	0.00461933	0.000250075	0.0176092	Out (p<0.05)	8.5447e-05	0.173114
785	747	795.5	11020007	Apishapa	CO	2817	12.7114	25.6996	0.00451237	0.00045184	0.0272385	Out (p<0.05)	0.000175581	1.39957
786	764	801	11130301	Washita Headwaters	OK TX	3712	15.5368	51.7245	0.00418556	0.000365009	0.011409	Out (p<0.05)	8.09202e-05	0.90994
787	764.5	800	10030204	Willow	MT	2421	9.79326	25.2818	0.00404513	0.000535702	0.0146465	Out (p<0.05)	0.000160002	0.396939
788	759	799	10120105	Lightning	WY	2591	9.86108	24.0639	0.0038059	0.000292519	0.0128824	Out (p<0.05)	0.000158158	0.215207
789	770.5	797	11100104	Palo Duro	OK TX	5628	13.2555	81.3258	0.00235528	0.000134818	0.0137943	Out (p<0.05)	2.8961e-05	1.02627
790	776	802	10050001	Milk Headwaters	MT	4550	9.82186	8.52729	0.00215865	0.000197748	0.0109619	Out (p<0.05)	0.000253146	0.620462
791	773.5	802	10180010	Upper Laramie	CO WY	5188	10.8138	22.099	0.00208438	0.000254601	0.0067495	Out (p<0.05)	9.43202e-05	16.4965
792	778.5	802.5	10250001	Arikaree	CO KS NE	3918	7.98844	33.2484	0.00203891	0.000174492	0.00574681	Out (p<0.05)	6.13235e-05	0.47458
793	776	803.5	10250003	South Fork Republican	CO KS NE	6989	13.5301	33.5829	0.00193591	0.000250669	0.00584292	Out (p<0.05)	5.76456e-05	1.61467
794	778.5	803	11120301	Upper North Fork Red	TX	2692	4.48839	50.8038	0.00166731	0.000124037	0.00777744	Out (p<0.05)	3.28186e-05	4.88957
795	780.5	803	10180003	Pathfinder-Seminoe Reservoirs	WY	2553	4.1837	25.8235	0.00163874	0.000206134	0.00603521	Out (p<0.05)	6.34593e-05	0.19752
796	777.5	805.5	10120101	Antelope	WY	2630	4.14348	19.4238	0.00157547	0.000115085	0.00883209	Out (p<0.05)	8.111e-05	0.707873
797	776	804	10120102	Dry Fork Cheyenne	WY	1326	1.99737	18.5339	0.00150631	9.26324e-05	0.00700804	Out (p<0.05)	8.12735e-05	0.428192
798	787	805	11080007	Ute	NM	5747	7.0334	19.5292	0.00122384	9.12872e-05	0.00415847	Out (p<0.05)	6.26671e-05	0.47808
799	781.5	806	11100203	Lower Wolf	OK TX	2773	2.71903	31.5833	0.000980537	0.000125649	0.00368298	Out (p<0.05)	3.1046e-05	2.71722
800	791.5	810	10180006	Sweetwater	WY	6843	4.19692	22.2177	0.000613316	6.41724e-05	0.00221316	Out (p<0.05)	2.76049e-05	0.359827
801	778	813.5	10190015	Upper Lodgepole	CO NE WY	2748	1.60166	28.1469	0.000582846	1.37934e-05	0.00671415	Out (p<0.05)	2.07073e-05	4.8805
802	793.5	811	10260001	Smoky Hill Headwaters	CO KS	2771	1.45143	19.5387	0.000523794	3.94048e-05	0.00297349	Out (p<0.05)	2.68081e-05	1.44944
803	787.5	810	11080003	Upper Canadian	NM	5530	2.7674	28.6712	0.000500434	4.13411e-05	0.00258439	Out (p<0.05)	1.74543e-05	0.330607
804	794	813	10160001	James Headwaters	ND	4748	1.98109	32.3837	0.000417247	5.33956e-05	0.00138949	Out (p<0.05)	1.28845e-05	18.5446
805	793	812	10260002	North Fork Smoky Hill	CO KS	1923	0.791388	35.3017	0.000411538	2.11599e-05	0.00195906	Out (p<0.05)	1.16577e-05	0.397605
806	798	812	11080004	Mora	NM	3770	1.43402	30.2152	0.000380378	2.31371e-05	0.00141179	Out (p<0.05)	1.25889e-05	1.24466
807	795	812.5	11080001	Canadian Headwaters	CO NM	4485	1.29661	34.2103	0.0002891	2.03813e-05	0.00229429	Out (p<0.05)	8.45067e-06	1.33012
808	798	814	10180001	North Platte Headwaters	CO	3732	1.07219	26.8607	0.000287296	1.80584e-05	0.00114841	Out (p<0.05)	1.06958e-05	0.691012
809	798	814	11080005	Conchas	NM	2718	0.71984	21.2003	0.000264842	1.81795e-05	0.00111251	Out (p<0.05)	1.24923e-05	0.345988
810	797.5	815	10180002	Upper North Platte	CO WY	7633	1.72586	29.9104	0.000226105	2.17982e-05	0.000774975	Out (p<0.05)	7.5594e-06	1.703
811	799	814	11080002	Cimarron	NM	2646	0.582804	30.0353	0.000220258	1.15192e-05	0.00149098	Out (p<0.05)	7.33332e-06	1.87866
812	804	815	10180004	Medicine Bow	WY	3685	0.427545	26.6004	0.000116023	1.10152e-05	0.000440382	Out (p<0.05)	4.36171e-06	0.151006
813	807	816	11100202	Upper Wolf	TX	2215	0.211653	47.1795	9.55544e-05	5.03545e-06	0.000532651	Out (p<0.05)	2.02534e-06	1.71191
814	807.5	816	11100101	Upper Beaver	NM OK TX	7211	0.618914	52.4216	8.58292e-05	4.61209e-06	0.000636319	Out (p<0.05)	1.63729e-06	3.53076
815	809	816	11100103	Coldwater	NM OK TX	4351	0.344398	66.9697	7.91539e-05	4.54139e-06	0.000295745	Out (p<0.05)	1.18193e-06	1.52214
816	812.5	816	10180005	Little Medicine Bow	WY	2603	0.0933312	21.5648	3.58553e-05	2.16685e-06	0.000144131	Out (p<0.05)	1.66268e-06	0.213827
817	817	817	11090103	Rita Blanca	NM OK TX	2814	0	56.46	0	0	0	Out (p<0.05)	0	0
818	818	818	11090104	Carrizo	NM TX	2780	0	36.6691	0	0	0	Out (p<0.05)	0	0
	**The rank for this HUC has been revised. The updated ranking resulted from a revision to an unusually high value of a land-to-water delivery factor reported in the geospatial dataset for a very small sub-watershed within the HUC.
	Based on the updated analysis, the rankings changed as follows for three HUC8 watersheds:
	HUC TN original rank TN updated rank TP original rank TP updated rank
	10240011 5 99 28 92
	7140101 19 45 no change
	10200103 129 164 no change
